# Supplementary material for: Season, Body Condition and Developmental Stage Influence the Gut Microbiota of the Sole Living Rhynchocephalian Reptile (Sphenodon punctatus)
Source: Ecol Evol. 2025 Apr 11;15(4):e71068. doi: 10.1002/ece3.71068 (PMC11992361; doi:10.1002/ece3.71068)
Supplement: Supplementary file 1 — Data S1. [file ECE3-15-e71068-s001.zip]

Archive with 4 entries (4 files):
- ECE371068-sup-0001-supinfo_seasonal-count-tab.txt
- ECE371068-sup-0002-supinfo_seasonal-meta-data.txt
- ECE371068-sup-0003-supinfo_seasonal_tax_tab.txt
- ECE371068-sup-0004-Supplement.docx
