# Supplementary material for: Season, Body Condition and Developmental Stage Influence the Gut Microbiota of the Sole Living Rhynchocephalian Reptile (Sphenodon punctatus)
Source: Ecol Evol. 2025 Apr 11;15(4):e71068. doi: 10.1002/ece3.71068 (PMC11992361; doi:10.1002/ece3.71068)
Supplement: Supplementary file 1 — Data S1. [file ECE3-15-e71068-s001.zip › ECE371068-sup-0002-supinfo_seasonal-meta-data.txt]

barcode	ID	Season	Season_color	Date	Year	Season_year	Time	Tuatara_number	PIT	Sex	Sex_color	Age	Age_color	Mites	Ticks	SVL	VT	Regrowth	Weight	Body_condition	Mass_tailcorrected
barcode01_trimmed_rel-abundance	ZEA_1	Autumn	#fb9902	27/03/2023	2023	Autumn_2023	1950	1	None	NA	#009E73	Subadult	#0C7BDC	0	5	163	185	C	229	1.066742928	227.6970598
barcode02_trimmed_rel-abundance	ZEA_2	Autumn	#fb9902	27/03/2023	2023	Autumn_2023	1955	2	1684682	M	#009E73	Adult	#FFC20A	0	15	264	225	84	740	1.184847649	771.2649124
barcode03_trimmed_rel-abundance	ZEA_3	Autumn	#fb9902	27/03/2023	2023	Autumn_2023	2006	3	1571724	M	#009E73	Adult	#FFC20A	0	15	254	245	20	840	1.216000618	859.0378027
barcode04_trimmed_rel-abundance	ZEA_4	Autumn	#fb9902	27/03/2023	2023	Autumn_2023	2034	4	None	M	#009E73	Subadult	#0C7BDC	0	5	179	182	C	250	1.064401439	253.4523062
barcode05_trimmed_rel-abundance	ZEA_5	Autumn	#fb9902	27/03/2023	2023	Autumn_2023	2035	5	1685099	M	#009E73	Adult	#FFC20A	0	25	263	239	29	810	1.201875291	836.1689373
barcode06_trimmed_rel-abundance	ZEA_6	Autumn	#fb9902	27/03/2023	2023	Autumn_2023	2042	6	1471247	M	#009E73	Adult	#FFC20A	0	15	291	193	95	910	1.200961813	980.0452187
barcode07_trimmed_rel-abundance	ZEA_7	Autumn	#fb9902	27/03/2023	2023	Autumn_2023	2059	7	None	NA	#009E73	Subadult	#0C7BDC	0	0	173	171	C	205	1.032933977	208.8119427
barcode08_trimmed_rel-abundance	ZEA_8	Autumn	#fb9902	27/03/2023	2023	Autumn_2023	2106	8	1691438	M	#009E73	Adult	#FFC20A	0	25	221	292	C	855	1.25062949	825.1244532
barcode09_trimmed_rel-abundance	ZEA_9	Autumn	#fb9902	27/03/2023	2023	Autumn_2023	2115	9	None	F	#CC79A7	Subadult	#0C7BDC	0	0	169	193	C	270	1.09133187	268.1565141
barcode10_trimmed_rel-abundance	ZEA_10	Autumn	#fb9902	27/03/2023	2023	Autumn_2023	2124	10	1537497	M	#009E73	Adult	#FFC20A	0	5	287	213	39	890	1.199972224	945.3558715
barcode11_trimmed_rel-abundance	ZEA_11	Autumn	#fb9902	27/03/2023	2023	Autumn_2023	2125	11	1374905	M	#009E73	Adult	#FFC20A	0	15	265	197	53	830	1.204614903	881.4346606
barcode12_trimmed_rel-abundance	ZEA_12	Autumn	#fb9902	27/03/2023	2023	Autumn_2023	2133	12	1030560	F	#CC79A7	Adult	#FFC20A	0	5	219	145	90	385	1.104688086	414.7170874
barcode13_trimmed_rel-abundance	ZEA_13	Autumn	#fb9902	27/03/2023	2023	Autumn_2023	2134	13	1533947	M	#009E73	Adult	#FFC20A	0	15	269	277	41	1010	1.236472293	1021.747157
barcode14_trimmed_rel-abundance	ZEA_14	Autumn	#fb9902	27/03/2023	2023	Autumn_2023	2142	14	None	F	#CC79A7	Subadult	#0C7BDC	0	0	165	216	C	270	1.096451575	261.0676043
barcode15_trimmed_rel-abundance	ZEA_15	Autumn	#fb9902	27/03/2023	2023	Autumn_2023	2143	15	1333007	F	#CC79A7	Adult	#FFC20A	0	5	219	233	32	455	1.135686761	457.7017513
barcode16_trimmed_rel-abundance	ZEA_16	Autumn	#fb9902	27/03/2023	2023	Autumn_2023	2144	16	1337546	M	#009E73	Adult	#FFC20A	0	5	252	237	50	755	1.1984452	775.2366982
barcode17_trimmed_rel-abundance	ZEA_17	Autumn	#fb9902	27/03/2023	2023	Autumn_2023	2215	17	1685234	M	#009E73	Adult	#FFC20A	0	0	252	217	72	810	1.211161974	842.9517502
barcode18_trimmed_rel-abundance	ZEA_18	Autumn	#fb9902	27/03/2023	2023	Autumn_2023	2218	18	1690436	M	#009E73	Adult	#FFC20A	0	5	251	224	36	870	1.224966222	900.5893777
barcode19_trimmed_rel-abundance	ZEA_19	Autumn	#fb9902	27/03/2023	2023	Autumn_2023	2220	19	1667378	M	#009E73	Adult	#FFC20A	0	15	259	234	100	880	1.220106477	909.2399307
barcode20_trimmed_rel-abundance	ZEA_20	Autumn	#fb9902	27/03/2023	2023	Autumn_2023	2232	20	1471903	M	#009E73	Adult	#FFC20A	0	5	239	179	104	785	1.217151115	832.8416694
barcode21_trimmed_rel-abundance	ZEA_21	Autumn	#fb9902	27/03/2023	2023	Autumn_2023	2237	21	1532536	M	#009E73	Adult	#FFC20A	0	15	271	254	59	910	1.216226363	934.8949897
barcode22_trimmed_rel-abundance	ZEA_22	Autumn	#fb9902	27/03/2023	2023	Autumn_2023	2240	22	1171430	M	#009E73	Adult	#FFC20A	0	5	261	244	76	760	1.1920737	781.1070301
barcode23_trimmed_rel-abundance	ZEA_23	Autumn	#fb9902	27/03/2023	2023	Autumn_2023	2256	23	1467126	M	#009E73	Adult	#FFC20A	0	5	255	206	64	840	1.215138359	882.1745479
barcode24_trimmed_rel-abundance	ZEA_24	Autumn	#fb9902	27/03/2023	2023	Autumn_2023	2307	24	None	F	#CC79A7	Adult	#FFC20A	0	0	193	213	C	255	1.052933642	254.8487473
barcode25_trimmed_rel-abundance	ZEA_25	Autumn	#fb9902	27/03/2023	2023	Autumn_2023	2332	25	1315491	M	#009E73	Adult	#FFC20A	0	15	232	35	0	605	1.175975271	716.2420441
barcode26_trimmed_rel-abundance	ZEA_26	Autumn	#fb9902	28/03/2023	2023	Autumn_2023	2003	26	None	NA	#009E73	Subadult	#0C7BDC	0	5	133	131	C	110	0.961174804	112.1104036
barcode27_trimmed_rel-abundance	ZEA_27	Autumn	#fb9902	28/03/2023	2023	Autumn_2023	2015	27	None	F	#CC79A7	Subadult	#0C7BDC	0	5	153	172	C	195	1.048218791	194.2313838
barcode28_trimmed_rel-abundance	ZEA_28	Autumn	#fb9902	28/03/2023	2023	Autumn_2023	2030	28	None	NA	#009E73	Subadult	#0C7BDC	0	0	177	192	C	275	1.085125313	275.6881584
barcode29_trimmed_rel-abundance	ZEA_29	Autumn	#fb9902	28/03/2023	2023	Autumn_2023	2044	29	None	M	#009E73	Subadult	#0C7BDC	0	5	188	200	C	365	1.126699655	367.1732109
barcode30_trimmed_rel-abundance	ZEA_30	Autumn	#fb9902	28/03/2023	2023	Autumn_2023	2128	30	None	M	#009E73	Adult	#FFC20A	0	0	181	229	C	460	1.179422909	447.8927241
barcode32_trimmed_rel-abundance	ZESP_1	Spring	#008000	4/10/23	2023	Spring_2023	2043	1	1030560	F	#CC79A7	Adult	#FFC20A	0	5	211	149	61	400	1.119511093	427.5543193
barcode33_trimmed_rel-abundance	ZESP_2	Spring	#008000	4/10/23	2023	Spring_2023	2212	2	1685099	M	#009E73	Adult	#FFC20A	0	25	243	233	39	735	1.201492204	752.3781623
barcode34_trimmed_rel-abundance	ZESP_3	Spring	#008000	5/10/23	2023	Spring_2023	2023	3	4703764	F	#CC79A7	Adult	#FFC20A	0	15	224	138	82	520	1.155624139	564.7191566
barcode35_trimmed_rel-abundance	ZESP_4	Spring	#008000	5/10/23	2023	Spring_2023	2026	4	1533947	M	#009E73	Adult	#FFC20A	0	50	276	275	39	1150	1.253917183	1169.836356
barcode36_trimmed_rel-abundance	ZESP_5	Spring	#008000	5/10/23	2023	Spring_2023	2057	5	1545132	M	#009E73	Adult	#FFC20A	0	45	263	228	15	850	1.210525824	883.7048004
barcode37_trimmed_rel-abundance	ZESP_6	Spring	#008000	5/10/23	2023	Spring_2023	2129	6	1379943	F	#CC79A7	Adult	#FFC20A	0	15	198	139	38	355	1.110404931	379.7294908
barcode38_trimmed_rel-abundance	ZESP_7	Spring	#008000	5/10/23	2023	Spring_2023	2134	7	1691438	M	#009E73	Adult	#FFC20A	0	15	262	294	C	900	1.221618878	896.7515316
barcode39_trimmed_rel-abundance	ZESP_8	Spring	#008000	5/10/23	2023	Spring_2023	2140	8	1471247	M	#009E73	Adult	#FFC20A	0	15	279	196	94	910	1.20994288	973.3078226
barcode40_trimmed_rel-abundance	ZESP_9	Spring	#008000	5/10/23	2023	Spring_2023	2201	9	1037564	F	#CC79A7	Adult	#FFC20A	0	15	223	190	79	460	1.133906365	479.45578
barcode41_trimmed_rel-abundance	ZESP_10	Spring	#008000	5/10/23	2023	Spring_2023	2203	10	11722455	F	#CC79A7	Adult	#FFC20A	0	25	218	181	104	445	1.132524816	465.5477803
barcode42_trimmed_rel-abundance	ZESP_11	Spring	#008000	5/10/23	2023	Spring_2023	2203	11	1494796	F	#CC79A7	Adult	#FFC20A	0	25	232	176	11	475	1.131560856	503.1044558
barcode43_trimmed_rel-abundance	ZESP_12	Spring	#008000	5/10/23	2023	Spring_2023	2236	12	4696578	F	#CC79A7	Adult	#FFC20A	0	15	196	225	C	455	1.159561285	451.4570256
barcode45_trimmed_rel-abundance	ZESU_1	Summer	#fff600	17/01/2024	2024	Summer_2024	2127	1	1474476	M	#009E73	Adult	#FFC20A	0	35	253	204	134	780	1.203474639	819.3759767
barcode46_trimmed_rel-abundance	ZESU_2	Summer	#fff600	17/01/2024	2024	Summer_2024	2141	2	1190224	M	#009E73	Adult	#FFC20A	0	5	283	295	C	880	1.200953978	888.3729075
barcode47_trimmed_rel-abundance	ZESU_3	Summer	#fff600	17/01/2024	2024	Summer_2024	2154	3	None	M	#009E73	Adult	#FFC20A	0	15	219	233	C	385	1.104688086	387.2860973
barcode48_trimmed_rel-abundance	ZESU_4	Summer	#fff600	17/01/2024	2024	Summer_2024	2207	4	1571724	M	#009E73	Adult	#FFC20A	0	15	261	259	C	820	1.205729128	834.7054694
barcode49_trimmed_rel-abundance	ZESU_5	Summer	#fff600	17/01/2024	2024	Summer_2024	2210	5	1685099	M	#009E73	Adult	#FFC20A	0	5	264	245	C	810	1.201057277	833.4538033
barcode50_trimmed_rel-abundance	ZESU_6	Summer	#fff600	17/01/2024	2024	Summer_2024	2216	6	1471247	M	#009E73	Adult	#FFC20A	0	25	283	200	92	860	1.196881755	919.1529392
barcode51_trimmed_rel-abundance	ZESU_7	Summer	#fff600	17/01/2024	2024	Summer_2024	2220	7	1172455	F	#CC79A7	Adult	#FFC20A	0	35	221	184	105	420	1.118946398	439.2201736
barcode52_trimmed_rel-abundance	ZESU_8	Summer	#fff600	17/01/2024	2024	Summer_2024	2241	8	4746159	M	#009E73	Adult	#FFC20A	0	5	263	224	35	930	1.226668277	969.3852551
barcode53_trimmed_rel-abundance	ZESU_9	Summer	#fff600	17/01/2024	2024	Summer_2024	2253	9	None	NA	#009E73	Subadult	#0C7BDC	0	5	210	200	31	370	1.105925582	379.1589034
barcode54_trimmed_rel-abundance	ZESU_10	Summer	#fff600	17/01/2024	2024	Summer_2024	2306	10	1536587	M	#009E73	Adult	#FFC20A	0	5	258	227	10	770	1.196909578	798.7762084
barcode55_trimmed_rel-abundance	ZESU_11	Summer	#fff600	17/01/2024	2024	Summer_2024	2315	11	1533947	M	#009E73	Adult	#FFC20A	0	15	288	284	C	980	1.216245919	998.6104678
barcode56_trimmed_rel-abundance	ZESU_12	Summer	#fff600	17/01/2024	2024	Summer_2024	2313	12	1337546	M	#009E73	Adult	#FFC20A	0	15	268	241	67	760	1.186430671	785.8134935
barcode57_trimmed_rel-abundance	ZESU_13	Summer	#fff600	17/01/2024	2024	Summer_2024	2320	13	None	F	#CC79A7	Adult	#FFC20A	0	5	182	100	31	215	1.032019817	236.287082
barcode58_trimmed_rel-abundance	ZESU_14	Summer	#fff600	17/01/2024	2024	Summer_2024	2315	14	1705137	M	#009E73	Adult	#FFC20A	0	5	269	270	C	895	1.214865836	909.3267362
barcode59_trimmed_rel-abundance	ZESU_15	Summer	#fff600	17/01/2024	2024	Summer_2024	2315	15	None	F	#CC79A7	Adult	#FFC20A	0	5	199	210	C	275	1.061108567	277.0274002
barcode60_trimmed_rel-abundance	ZESU_16	Summer	#fff600	17/01/2024	2024	Summer_2024	2325	16	1698014	M	#009E73	Adult	#FFC20A	0	15	289	278	C	915	1.203390504	936.1494989
barcode61_trimmed_rel-abundance	ZESU_17	Summer	#fff600	17/01/2024	2024	Summer_2024	2339	17	1471903	M	#009E73	Adult	#FFC20A	0	5	241	175	97	655	1.182292675	697.6820341
barcode62_trimmed_rel-abundance	ZESU_18	Summer	#fff600	18/01/2024	2024	Summer_2024	2116	18	1684682	M	#009E73	Adult	#FFC20A	0	5	257	235	84	600	1.152791845	618.7936406
barcode63_trimmed_rel-abundance	ZESU_19	Summer	#fff600	18/01/2024	2024	Summer_2024	2132	19	None	NA	#009E73	Subadult	#0C7BDC	0	5	174	200	C	230	1.054084322	228.154736
barcode64_trimmed_rel-abundance	ZESU_20	Summer	#fff600	18/01/2024	2024	Summer_2024	2150	20	1567154	M	#009E73	Adult	#FFC20A	1	50	293	210	63	810	1.179019496	864.2009229
barcode65_trimmed_rel-abundance	ZESU_21	Summer	#fff600	18/01/2024	2024	Summer_2024	2159	21	1029866	F	#CC79A7	Adult	#FFC20A	0	5	197	134	69	340	1.103297529	365.0787359
barcode66_trimmed_rel-abundance	ZESU_22	Summer	#fff600	18/01/2024	2024	Summer_2024	2211	22	None	M	#009E73	Adult	#FFC20A	0	5	256	222	0	500	1.120723036	519.8027112
barcode67_trimmed_rel-abundance	ZESU_23	Summer	#fff600	18/01/2024	2024	Summer_2024	2221	23	1691438	M	#009E73	Adult	#FFC20A	0	45	265	301	C	820	1.202442511	815.217762
barcode68_trimmed_rel-abundance	ZESU_24	Summer	#fff600	18/01/2024	2024	Summer_2024	2243	24	None	NA	#009E73	Subadult	#0C7BDC	0	25	161	199	C	235	1.074424533	229.883121
barcode69_trimmed_rel-abundance	ZESU_25	Summer	#fff600	18/01/2024	2024	Summer_2024	2250	25	1333007	F	#CC79A7	Adult	#FFC20A	0	5	224	210	34	360	1.087673505	369.8342283
barcode70_trimmed_rel-abundance	ZESU_26	Summer	#fff600	18/01/2024	2024	Summer_2024	2258	26	4467662	M	#009E73	Adult	#FFC20A	0	5	249	102	64	520	1.133463018	586.2247796
barcode71_trimmed_rel-abundance	ZESU_27	Summer	#fff600	18/01/2024	2024	Summer_2024	2305	27	None	NA	#009E73	Subadult	#0C7BDC	0	5	178	185	C	210	1.031904841	212.105893
barcode72_trimmed_rel-abundance	ZESU_28	Summer	#fff600	18/01/2024	2024	Summer_2024	2314	28	None	F	#CC79A7	Adult	#FFC20A	0	5	200	62	49	340	1.100150333	390.4781792
barcode73_trimmed_rel-abundance	ZESU_29	Summer	#fff600	18/01/2024	2024	Summer_2024	2314	29	1667378	M	#009E73	Adult	#FFC20A	0	15	262	244	97	820	1.204901086	843.2794279
barcode74_trimmed_rel-abundance	ZESU_30	Summer	#fff600	18/01/2024	2024	Summer_2024	2321	30	None	M	#009E73	Subadult	#0C7BDC	0	15	228	236	C	400	1.103533456	404.2944192
seas_1_barcode01_trimmed_rel-abundance	ZE_1	Summer	#fff600	1/16/23	2023	Summer_2023	2045	1	1474476	M	#009E73	Adult	#FFC20A	0	5	245	212	55	720	1.1959539	748.755547
seas_1_barcode02_trimmed_rel-abundance	ZE_2	Summer	#fff600	1/16/23	2023	Summer_2023	2100	2	None	F	#CC79A7	Subadult	#0C7BDC	0	15	168	163	C	180	1.013464746	183.9049957
seas_1_barcode03_trimmed_rel-abundance	ZE_3	Summer	#fff600	1/16/23	2023	Summer_2023	2130	3	1684682	M	#009E73	Adult	#FFC20A	0	35	245	236	84	730	1.198461203	746.707405
seas_1_barcode04_trimmed_rel-abundance	ZE_4	Summer	#fff600	1/16/23	2023	Summer_2023	2130	4	None	F	#CC79A7	Adult	#FFC20A	0	5	176	204	C	250	1.067880864	247.6057952
seas_1_barcode05_trimmed_rel-abundance	ZE_5	Summer	#fff600	1/16/23	2023	Summer_2023	2140	5	1571724	M	#009E73	Adult	#FFC20A	0	15	267	247	19	830	1.202993837	854.4554039
seas_1_barcode06_trimmed_rel-abundance	ZE_6	Summer	#fff600	1/16/23	2023	Summer_2023	2200	6	1037564	F	#CC79A7	Adult	#FFC20A	0	25	229	186	76	460	1.128365876	482.7319008
seas_1_barcode07_trimmed_rel-abundance	ZE_7	Summer	#fff600	1/16/23	2023	Summer_2023	2204	7	1685099	M	#009E73	Adult	#FFC20A	0	25	259	238	24	825	1.208492203	850.1924343
seas_1_barcode08_trimmed_rel-abundance	ZE_8	Summer	#fff600	1/16/23	2023	Summer_2023	2219	8	1172455	F	#CC79A7	Adult	#FFC20A	0	5	213	182	109	440	1.135318602	458.4189323
seas_1_barcode09_trimmed_rel-abundance	ZE_9	Summer	#fff600	1/16/23	2023	Summer_2023	2219	9	None	F	#CC79A7	Adult	#FFC20A	0	0	214	175	23	440	1.134327606	461.3054942
seas_1_barcode10_trimmed_rel-abundance	ZE_10	Summer	#fff600	1/16/23	2023	Summer_2023	2226	10	1029866	F	#CC79A7	Adult	#FFC20A	0	50	197	139	58	340	1.103297529	363.4578766
seas_1_barcode11_trimmed_rel-abundance	ZE_11	Summer	#fff600	1/16/23	2023	Summer_2023	2230	11	1471247	M	#009E73	Adult	#FFC20A	0	25	283	195	90	910	1.206891983	975.6066482
seas_1_barcode12_trimmed_rel-abundance	ZE_12	Summer	#fff600	1/16/23	2023	Summer_2023	2237	12	4746159	M	#009E73	Adult	#FFC20A	0	15	265	232	38	1010	1.239792217	1048.523808
seas_1_barcode13_trimmed_rel-abundance	ZE_13	Summer	#fff600	1/16/23	2023	Summer_2023	2240	13	1691438	M	#009E73	Adult	#FFC20A	0	50	254	260	122	870	1.222337841	881.0110617
seas_1_barcode14_trimmed_rel-abundance	ZE_14	Summer	#fff600	1/16/23	2023	Summer_2023	2240	14	1567154	M	#009E73	Adult	#FFC20A	0	50	264	215	71	810	1.201057277	849.7117344
seas_1_barcode15_trimmed_rel-abundance	ZE_15	Summer	#fff600	1/16/23	2023	Summer_2023	2255	15	4463351	F	#CC79A7	Adult	#FFC20A	0	5	125	195	42	505	1.289178535	469.6482922
seas_1_barcode16_trimmed_rel-abundance	ZE_16	Summer	#fff600	1/16/23	2023	Summer_2023	2255	16	1537497	M	#009E73	Adult	#FFC20A	0	5	280	216	80	840	1.194969531	887.7298929
seas_1_barcode17_trimmed_rel-abundance	ZE_17	Summer	#fff600	1/16/23	2023	Summer_2023	2305	17	None	F	#CC79A7	Adult	#FFC20A	0	50	202	179	36	370	1.11401748	383.417901
seas_1_barcode18_trimmed_rel-abundance	ZE_18	Summer	#fff600	1/16/23	2023	Summer_2023	2320	18	None	F	#CC79A7	Adult	#FFC20A	0	5	170	190	C	230	1.05885762	229.3377413
seas_1_barcode19_trimmed_rel-abundance	ZE_19	Summer	#fff600	1/16/23	2023	Summer_2023	2306	19	None	F	#CC79A7	Adult	#FFC20A	0	15	195	207	C	350	1.110929954	352.2167488
seas_1_barcode20_trimmed_rel-abundance	ZE_20	Summer	#fff600	1/16/23	2023	Summer_2023	2325	20	None	M	#009E73	Subadult	#0C7BDC	0	5	178	212	C	250	1.065552211	246.3314479
seas_1_barcode21_trimmed_rel-abundance	ZE_21	Summer	#fff600	1/16/23	2023	Summer_2023	2325	21	1536587	M	#009E73	Adult	#FFC20A	0	0	250	266	42	350	1.060938987	352.0740361
seas_1_barcode22_trimmed_rel-abundance	ZE_22	Summer	#fff600	1/16/23	2023	Summer_2023	2330	22	None	M	#009E73	Adult	#FFC20A	0	5	194	184	0	320	1.095003096	328.1373133
seas_1_barcode23_trimmed_rel-abundance	ZE_23	Summer	#fff600	1/16/23	2023	Summer_2023	2335	23	1374905	M	#009E73	Adult	#FFC20A	0	50	256	210	58	810	1.207722262	848.8493257
seas_1_barcode24_trimmed_rel-abundance	ZE_24	Summer	#fff600	1/16/23	2023	Summer_2023	2235	24	1337546	M	#009E73	Adult	#FFC20A	0	15	252	236	54	790	1.206640476	811.7160395
seas_1_barcode25_trimmed_rel-abundance	ZE_25	Summer	#fff600	1/16/23	2023	Summer_2023	2340	25	1468990	F	#CC79A7	Adult	#FFC20A	0	50	215	162	78	460	1.141619759	487.6507239
seas_1_barcode26_trimmed_rel-abundance	ZE_26	Summer	#fff600	1/16/23	2023	Summer_2023	2353	26	1533947	M	#009E73	Adult	#FFC20A	0	25	276	282	C	1110	1.247618357	1124.399423
seas_1_barcode27_trimmed_rel-abundance	ZE_27	Summer	#fff600	1/16/23	2023	Summer_2023	2355	27	1545132	M	#009E73	Adult	#FFC20A	0	5	253	215	4	840	1.216867511	875.8589166
seas_1_barcode28_trimmed_rel-abundance	ZE_28	Summer	#fff600	1/16/23	2023	Summer_2023	0	28	1333007	F	#CC79A7	Adult	#FFC20A	0	0	220	213	C	450	1.132678801	459.9206014
seas_1_barcode29_trimmed_rel-abundance	ZE_29	Summer	#fff600	1/16/23	2023	Summer_2023	10	29	None	F	#CC79A7	Adult	#FFC20A	0	5	182	98	33	270	1.075790693	297.320191
seas_1_barcode30_trimmed_rel-abundance	ZE_30	Summer	#fff600	1/16/23	2023	Summer_2023	10	30	1189324	M	#009E73	Adult	#FFC20A	0	35	259	191	0	820	1.207398225	871.7154606
seas_1_barcode31_trimmed_rel-abundance	ZE_31	Summer	#fff600	1/16/23	2023	Summer_2023	15	31	1698014	M	#009E73	Adult	#FFC20A	0	25	282	290	0	960	1.217129811	971.3860727
seas_1_barcode32_trimmed_rel-abundance	ZE_32	Summer	#fff600	1/16/23	2023	Summer_2023	45	32	4458981	M	#009E73	Adult	#FFC20A	0	0	260	285	C	910	1.225289461	910.573088
trimmed_AG1463-097_ZEA2_1_SupHigh_calls_rel-abundance	ZEA24_1	Autumn	#fb9902	15/04/2024	2024	Autumn_2024	1900	1	1684682	M	#009E73	Adult	#FFC20A	0	15	246	233	80	725	1.196326073	743.5981989
trimmed_AG1463-098_ZEA2_2_SupHigh_calls_rel-abundance	ZEA24_2	Autumn	#fb9902	15/04/2024	2024	Autumn_2024	1905	2	None	NA	#009E73	Subadult	#0C7BDC	0	0	200	225	C	335	1.097354147	333.635129
trimmed_AG1463-099_ZEA2_3_SupHigh_calls_rel-abundance	ZEA24_3	Autumn	#fb9902	15/04/2024	2024	Autumn_2024	1913	3	1685099	M	#009E73	Adult	#FFC20A	0	15	259	245	34	835	1.210660407	856.593739
trimmed_AG1463-100_ZEA2_4_SupHigh_calls_rel-abundance	ZEA24_4	Autumn	#fb9902	15/04/2024	2024	Autumn_2024	1922	4	1172455	F	#CC79A7	Adult	#FFC20A	0	25	221	186	105	370	1.095465871	386.3337657
trimmed_AG1463-101_ZEA2_5_SupHigh_calls_rel-abundance	ZEA24_5	Autumn	#fb9902	15/04/2024	2024	Autumn_2024	1925	5	1567154	M	#009E73	Adult	#FFC20A	0	25	272	219	64	835	1.200083707	877.3299996
trimmed_AG1463-102_ZEA2_6_SupHigh_calls_rel-abundance	ZEA24_6	Autumn	#fb9902	15/04/2024	2024	Autumn_2024	1935	6	1691438	M	#009E73	Adult	#FFC20A	0	20	269	300	C	865	1.208771829	862.8479831
trimmed_AG1463-103_ZEA2_7_SupHigh_calls_rel-abundance	ZEA24_7	Autumn	#fb9902	15/04/2024	2024	Autumn_2024	2031	7	None	F	#CC79A7	Adult	#FFC20A	0	5	183	99	34	180	0.996827076	198.1234211
trimmed_AG1463-104_ZEA2_8_SupHigh_calls_rel-abundance	ZEA24_8	Autumn	#fb9902	15/04/2024	2024	Autumn_2024	2040	8	1537595	M	#009E73	Adult	#FFC20A	0	5	278	223	64	990	1.225687516	1040.722458
trimmed_AG1463-105_ZEA2_9_SupHigh_calls_rel-abundance	ZEA24_9	Autumn	#fb9902	15/04/2024	2024	Autumn_2024	2100	9	1703945	F	#CC79A7	Adult	#FFC20A	0	5	223	168	14	310	1.06091919	328.641318
trimmed_AG1463-106_ZEA2_10_SupHigh_calls_rel-abundance	ZEA24_10	Autumn	#fb9902	15/04/2024	2024	Autumn_2024	2110	10	None	F	#CC79A7	Adult	#FFC20A	0	10	200	172	27	340	1.100150333	353.8985617
trimmed_AG1463-107_ZEA2_11_SupHigh_calls_rel-abundance	ZEA24_11	Autumn	#fb9902	15/04/2024	2024	Autumn_2024	2112	11	1467126	M	#009E73	Adult	#FFC20A	0	15	273	213	64	860	1.20455769	907.4866648
trimmed_AG1463-108_ZEA2_12_SupHigh_calls_rel-abundance	ZEA24_12	Autumn	#fb9902	16/04/2024	2024	Autumn_2024	1924	12	1545132	M	#009E73	Adult	#FFC20A	0	5	269	233	20	840	1.203529804	873.4195897
trimmed_AG1463-109_ZEA2_13_SupHigh_calls_rel-abundance	ZEA24_13	Autumn	#fb9902	16/04/2024	2024	Autumn_2024	1239	13	1471903	M	#009E73	Adult	#FFC20A	0	15	240	172	97	785	1.21622384	837.5363725
trimmed_AG1463-110_ZEA2_14_SupHigh_calls_rel-abundance	ZEA24_14	Autumn	#fb9902	16/04/2024	2024	Autumn_2024	1944	14	None	F	#CC79A7	Adult	#FFC20A	0	40	224	122	80	465	1.134966579	511.4817328
trimmed_AG1463-111_ZEA2_15_SupHigh_calls_rel-abundance	ZEA24_15	Autumn	#fb9902	16/04/2024	2024	Autumn_2024	2003	15	None	NA	#009E73	Subadult	#0C7BDC	0	5	129	74	25	100	0.947602459	109.4248832
trimmed_AG1463-112_ZEA2_16_SupHigh_calls_rel-abundance	ZEA24_16	Autumn	#fb9902	17/04/2024	2024	Autumn_2024	1904	16	1172455	F	#CC79A7	Adult	#FFC20A	0	35	218	182	101	375	1.10073943	392.0077072
trimmed_AG1463-113_ZEA2_17_SupHigh_calls_rel-abundance	ZEA24_17	Autumn	#fb9902	17/04/2024	2024	Autumn_2024	1945	17	1030560	F	#CC79A7	Adult	#FFC20A	0	35	218	146	89	410	1.117311297	441.0540293
trimmed_AG1463-114_ZEA2_18_SupHigh_calls_rel-abundance	ZEA24_18	Autumn	#fb9902	17/04/2024	2024	Autumn_2024	2017	18	None	NA	#009E73	Subadult	#0C7BDC	0	5	164	182	C	155	0.988932786	154.7529443
trimmed_AG1463-115_ZEA2_19_SupHigh_calls_rel-abundance	ZEA24_19	Autumn	#fb9902	17/04/2024	2024	Autumn_2024	2126	19	None	NA	#009E73	Subadult	#0C7BDC	0	5	147	88	76	115	0.950805776	125.2779013
trimmed_AG1463-118_ZESP2_1_SupHigh_calls_rel-abundance	ZESP24_1	Spring	#008000	1/10/24	2024	Spring_2024	2006	1	None	NA	#009E73	Subadult	#0C7BDC	0	10	128	123	C	85	0.915627277	86.97927265
trimmed_AG1463-119_ZESP2_2_SupHigh_calls_rel-abundance	ZESP24_2	Spring	#008000	1/10/24	2024	Spring_2024	2020	2	None	F	#CC79A7	Adult	#FFC20A	0	25	196	227	C	380	1.125434295	376.4174003
trimmed_AG1463-120_ZESP2_3_SupHigh_calls_rel-abundance	ZESP24_3	Spring	#008000	1/10/24	2024	Spring_2024	2030	3	1037564	F	#CC79A7	Adult	#FFC20A	0	45	234	186	77	480	1.131699853	505.2259679
trimmed_AG1463-121_ZESP2_4_SupHigh_calls_rel-abundance	ZESP24_4	Spring	#008000	1/10/24	2024	Spring_2024	2050	4	1471247	M	#009E73	Adult	#FFC20A	0	25	271	200	95	850	1.204050925	903.5201575
trimmed_AG1463-122_ZESP2_5_SupHigh_calls_rel-abundance	ZESP24_5	Spring	#008000	1/10/24	2024	Spring_2024	2100	5	1691438	M	#009E73	Adult	#FFC20A	0	25	244	297	C	830	1.222706933	814.379926
trimmed_AG1463-123_ZESP2_6_SupHigh_calls_rel-abundance	ZESP24_6	Spring	#008000	1/10/24	2024	Spring_2024	2120	6	1533947	M	#009E73	Adult	#FFC20A	0	50	263	281	C	1075	1.252671032	1080.580321
trimmed_AG1463-124_ZESP2_7_SupHigh_calls_rel-abundance	ZESP24_7	Spring	#008000	1/10/24	2024	Spring_2024	2125	7	None	F	#CC79A7	Adult	#FFC20A	0	25	186	100	38	235	1.04474745	258.8172599
trimmed_AG1463-125_ZESP2_8_SupHigh_calls_rel-abundance	ZESP24_8	Spring	#008000	1/10/24	2024	Spring_2024	2147	8	1698014	M	#009E73	Adult	#FFC20A	0	10	262	281	0	1100	1.257656644	1104.968909
trimmed_AG1463-126_ZESP2_9_SupHigh_calls_rel-abundance	ZESP24_9	Spring	#008000	1/10/24	2024	Spring_2024	2215	9	1467126	M	#009E73	Adult	#FFC20A	0	15	269	211	66	840	1.203529804	885.7450342
trimmed_AG1463-127_ZESP2_10_SupHigh_calls_rel-abundance	ZESP24_10	Spring	#008000	1/10/24	2024	Spring_2024	2302	10	1190224	M	#009E73	Adult	#FFC20A	0	25	282	300	81	870	1.199681797	875.1799821
trimmed_AG1463-128_ZESP2_11_SupHigh_calls_rel-abundance	ZESP24_11	Spring	#008000	2/10/24	2024	Spring_2024	2012	11	None	NA	#009E73	Subadult	#0C7BDC	0	25	223	220	0	470	1.137883713	478.890615
trimmed_AG1463-129_ZESP2_12_SupHigh_calls_rel-abundance	ZESP24_12	Spring	#008000	2/10/24	2024	Spring_2024	2035	12	None	F	#CC79A7	Adult	#FFC20A	0	35	164	160	13	235	1.070535002	239.8827577
trimmed_AG1463-130_ZESP2_13_SupHigh_calls_rel-abundance	ZESP24_13	Spring	#008000	2/10/24	2024	Spring_2024	2050	13	4697380	F	#CC79A7	Adult	#FFC20A	0	25	227	242	41	550	1.163129293	553.0699034
trimmed_AG1463-131_ZESP2_14_SupHigh_calls_rel-abundance	ZESP24_14	Spring	#008000	2/10/24	2024	Spring_2024	2104	14	None	F	#CC79A7	Adult	#FFC20A	0	25	171	172	140	220	1.049004371	223.4425114
trimmed_AG1463-132_ZESP2_15_SupHigh_calls_rel-abundance	ZESP24_15	Spring	#008000	2/10/24	2024	Spring_2024	2117	15	None	NA	#009E73	Subadult	#0C7BDC	0	15	121	74	25	110	0.980126284	119.5554539
trimmed_AG1463-133_ZESP2_16_SupHigh_calls_rel-abundance	ZESP24_16	Spring	#008000	2/10/24	2024	Spring_2024	2120	16	1565876	F	#CC79A7	Adult	#FFC20A	0	15	212	154	73	395	1.116174642	420.7194534
trimmed_AG1463-134_ZESP2_17_SupHigh_calls_rel-abundance	ZESP24_17	Spring	#008000	2/10/24	2024	Spring_2024	2134	17	None	NA	#009E73	Subadult	#0C7BDC	0	15	181	213	C	250	1.062126396	246.8973522
trimmed_AG1463-135_ZESP2_18_SupHigh_calls_rel-abundance	ZESP24_18	Spring	#008000	2/10/24	2024	Spring_2024	2206	18	None	NA	#009E73	Subadult	#0C7BDC	0	15	79	206	C	235	1.249490942	188.4980339
trimmed_AG1463-136_ZESP2_19_SupHigh_calls_rel-abundance	ZESP24_19	Spring	#008000	2/10/24	2024	Spring_2024	2220	19	1474476	M	#009E73	Adult	#FFC20A	0	25	235	211	64	700	1.199922653	723.944789
trimmed_AG1463-137_ZESP2_20_SupHigh_calls_rel-abundance	ZESP24_20	Spring	#008000	2/10/24	2024	Spring_2024	2242	20	None	F	#CC79A7	Adult	#FFC20A	0	15	219	136	87	450	1.133636346	488.2712213
trimmed_AG1463-138_ZESP2_21_SupHigh_calls_rel-abundance	ZESP24_21	Spring	#008000	3/10/24	2024	Spring_2024	2037	21	None	NA	#009E73	Subadult	#0C7BDC	0	15	164	225	C	300	1.118418013	287.2184601
trimmed_AG1463-139_ZESP2_22_SupHigh_calls_rel-abundance	ZESP24_22	Spring	#008000	3/10/24	2024	Spring_2024	2128	22	4467662	M	#009E73	Adult	#FFC20A	0	15	241	106	68	540	1.147092448	605.3995991
trimmed_AG1463-140_ZESP2_23_SupHigh_calls_rel-abundance	ZESP24_23	Spring	#008000	3/10/24	2024	Spring_2024	2139	23	15455132	M	#009E73	Adult	#FFC20A	0	25	263	233	15	820	1.204077328	849.7668054
