# Supplementary material for: Season, Body Condition and Developmental Stage Influence the Gut Microbiota of the Sole Living Rhynchocephalian Reptile (Sphenodon punctatus)
Source: Ecol Evol. 2025 Apr 11;15(4):e71068. doi: 10.1002/ece3.71068 (PMC11992361; doi:10.1002/ece3.71068)
Supplement: Supplementary file 1 — Data S1. [file ECE3-15-e71068-s001.zip › ECE371068-sup-0003-supinfo_seasonal_tax_tab.txt]

	kingdom	phylum	class	order	family	genus	species
NTU_1	Bacteria	Firmicutes	Bacilli	Lactobacillales	Streptococcaceae	Lactococcus	lactis
NTU_2	Bacteria	Proteobacteria	Gammaproteobacteria	Burkholderiales	Gallionellaceae	Candidatus Nitrotoga	NA
NTU_3	Bacteria	Proteobacteria	Alphaproteobacteria	Sphingomonadales	Sphingomonadaceae	Sphingomonas	phyllosphaerae
NTU_4	Bacteria	Bacteroidota	Bacteroidia	Chitinophagales	Chitinophagaceae	Taibaiella	koreensis
NTU_5	Bacteria	Proteobacteria	Gammaproteobacteria	Enterobacterales	Morganellaceae	Photorhabdus	laumondii
NTU_6	Bacteria	Bacteroidota	Bacteroidia	Chitinophagales	Chitinophagaceae	Parasediminibacterium	NA
NTU_7	Bacteria	Proteobacteria	Alphaproteobacteria	Sphingomonadales	Sphingomonadaceae	Sphingopyxis	NA
NTU_8	Bacteria	Proteobacteria	Gammaproteobacteria	Burkholderiales	Methylophilaceae	Methylobacillus	NA
NTU_9	Bacteria	Proteobacteria	Gammaproteobacteria	Xanthomonadales	Rhodanobacteraceae	NA	NA
NTU_10	Bacteria	Firmicutes	Clostridia	Lachnospirales	Lachnospiraceae	Lachnospiraceae UCG-NANA1	NA
NTU_11	Bacteria	Bacteroidota	Bacteroidia	Flavobacteriales	Weeksellaceae	Bergeyella	porcorum
NTU_12	Bacteria	Proteobacteria	Gammaproteobacteria	Burkholderiales	Oxalobacteraceae	Pseudoduganella	violaceinigra
NTU_13	Bacteria	Actinobacteriota	Actinobacteria	Micrococcales	Micrococcaceae	Arthrobacter	pascens
NTU_14	Bacteria	Bacteroidota	Bacteroidia	Flavobacteriales	Weeksellaceae	Chryseobacterium	echinoideorum
NTU_15	Bacteria	Bacteroidota	Bacteroidia	Cytophagales	Hymenobacteraceae	Hymenobacter	perfusus
NTU_16	Bacteria	Firmicutes	Bacilli	Paenibacillales	Paenibacillaceae	Paenibacillus	filicis
NTU_17	Bacteria	Proteobacteria	Gammaproteobacteria	Burkholderiales	Oxalobacteraceae	Noviherbaspirillum	NA
NTU_18	Bacteria	Proteobacteria	Alphaproteobacteria	Rhizobiales	Rhizobiaceae	Shinella	kummerowiae
NTU_19	Bacteria	Planctomycetota	Phycisphaerae	S-7NA	NA	NA	NA
NTU_20	Bacteria	Verrucomicrobiota	Verrucomicrobiae	Opitutales	Opitutaceae	Ereboglobus	NA
NTU_21	Bacteria	Deinococcota	Deinococci	Deinococcales	Trueperaceae	Truepera	NA
NTU_22	Bacteria	Verrucomicrobiota	Verrucomicrobiae	Opitutales	Opitutaceae	IMCC26134	NA
NTU_23	Bacteria	Firmicutes	Bacilli	Bacillales	Bacillaceae	Bacillus	halotolerans
NTU_24	Bacteria	Proteobacteria	Gammaproteobacteria	Enterobacterales	Hafniaceae	Hafnia-Obesumbacterium	paralvei
NTU_25	Bacteria	Proteobacteria	Gammaproteobacteria	Enterobacterales	Erwiniaceae	Rosenbergiella	NA
NTU_26	Bacteria	Gemmatimonadota	Longimicrobia	Longimicrobiales	Longimicrobiaceae	YC-ZSS-LKJ147	NA
NTU_27	Bacteria	Proteobacteria	Gammaproteobacteria	Burkholderiales	Comamonadaceae	Methylibium	NA
NTU_28	Bacteria	Planctomycetota	Planctomycetes	Gemmatales	Gemmataceae	Fimbriiglobus	NA
NTU_29	Bacteria	Proteobacteria	Gammaproteobacteria	Burkholderiales	Neisseriaceae	Alysiella	NA
NTU_30	Bacteria	Firmicutes	Clostridia	Lachnospirales	Lachnospiraceae	Fusicatenibacter	NA
NTU_31	Bacteria	Proteobacteria	Alphaproteobacteria	Rhizobiales	Beijerinckiaceae	Bosea	NA
NTU_32	Bacteria	Bacteroidota	Bacteroidia	Bacteroidales	Bacteroidaceae	Bacteroides	sartorii
NTU_33	Bacteria	Bacteroidota	Bacteroidia	Flavobacteriales	Weeksellaceae	Chryseobacterium	balustinum
NTU_34	Bacteria	Firmicutes	Clostridia	Lachnospirales	Lachnospiraceae	Lachnoclostridium	NA
NTU_35	Bacteria	Firmicutes	Clostridia	Lachnospirales	Lachnospiraceae	[Eubacterium] ventriosum group	NA
NTU_36	Bacteria	Proteobacteria	Gammaproteobacteria	Burkholderiales	Chitinibacteraceae	Iodobacter	NA
NTU_37	Bacteria	Proteobacteria	Gammaproteobacteria	Enterobacterales	Orbaceae	Gilliamella	apicola
NTU_38	Bacteria	Proteobacteria	Alphaproteobacteria	Kiloniellales	Kiloniellaceae	Tistlia	NA
NTU_39	Bacteria	Proteobacteria	Alphaproteobacteria	Sphingomonadales	Sphingomonadaceae	Sphingopyxis	taejonensis
NTU_40	Bacteria	Proteobacteria	Gammaproteobacteria	Xanthomonadales	Rhodanobacteraceae	Luteibacter	anthropi
NTU_41	Bacteria	Proteobacteria	Alphaproteobacteria	Caulobacterales	Caulobacteraceae	Caulobacter	rhizosphaerae
NTU_42	Bacteria	Firmicutes	Bacilli	Lactobacillales	Aerococcaceae	Bavariicoccus	seileri
NTU_43	Bacteria	Actinobacteriota	Acidimicrobiia	Microtrichales	NA	NA	NA
NTU_44	Bacteria	Bacteroidota	Bacteroidia	Chitinophagales	Chitinophagaceae	Chitinophaga	pinensis
NTU_45	Bacteria	Firmicutes	Clostridia	Oscillospirales	Oscillospiraceae	UCG-NANA3	NA
NTU_46	Bacteria	Proteobacteria	Gammaproteobacteria	Xanthomonadales	Xanthomonadaceae	Xanthomonas	campestris
NTU_47	Bacteria	Cyanobacteria	Vampirivibrionia	Obscuribacterales	Obscuribacteraceae	NA	NA
NTU_48	Bacteria	Verrucomicrobiota	Verrucomicrobiae	Pedosphaerales	Pedosphaeraceae	Ellin516	NA
NTU_49	Bacteria	Proteobacteria	Alphaproteobacteria	Rhizobiales	Kaistiaceae	Kaistia	defluvii
NTU_50	Bacteria	Actinobacteriota	Actinobacteria	Actinomycetales	Actinomycetaceae	Actinomyces	NA
NTU_51	Bacteria	Firmicutes	Negativicutes	Veillonellales-Selenomonadales	Veillonellaceae	Dialister	NA
NTU_52	Bacteria	Firmicutes	Clostridia	Lachnospirales	Lachnospiraceae	[Eubacterium] xylanophilum group	NA
NTU_53	Bacteria	Proteobacteria	Gammaproteobacteria	Enterobacterales	Pasteurellaceae	Rodentibacter	heylii
NTU_54	Bacteria	Bacteroidota	Bacteroidia	Flavobacteriales	Weeksellaceae	Riemerella	columbina
NTU_55	Bacteria	Proteobacteria	Gammaproteobacteria	Burkholderiales	Oxalobacteraceae	Massilia	aerilata
NTU_56	Bacteria	Firmicutes	Bacilli	Lactobacillales	Streptococcaceae	Streptococcus	NA
NTU_57	Bacteria	Proteobacteria	Gammaproteobacteria	Burkholderiales	Chitinimonadaceae	Chitinimonas	NA
NTU_58	Bacteria	Proteobacteria	Alphaproteobacteria	Caulobacterales	Caulobacteraceae	Caulobacter	fusiformis
NTU_59	Bacteria	Proteobacteria	Gammaproteobacteria	Enterobacterales	Pasteurellaceae	Avibacterium	paragallinarum
NTU_60	Bacteria	Proteobacteria	Gammaproteobacteria	Burkholderiales	Sulfuricellaceae	Sulfuriferula	NA
NTU_61	Bacteria	Bacteroidota	Bacteroidia	Chitinophagales	Chitinophagaceae	Cnuella	NA
NTU_62	Bacteria	Proteobacteria	Gammaproteobacteria	Burkholderiales	Oxalobacteraceae	Massilia	oculi
NTU_63	Bacteria	WPS-2	NA	NA	NA	NA	NA
NTU_64	Bacteria	Bacteroidota	Bacteroidia	Chitinophagales	Chitinophagaceae	Ferruginibacter	profundus
NTU_65	Bacteria	Actinobacteriota	Thermoleophilia	Solirubrobacterales	67-14	NA	NA
NTU_66	Bacteria	Firmicutes	Bacilli	Lactobacillales	Lactobacillaceae	Lactobacillus	crispatus
NTU_67	Bacteria	Firmicutes	Bacilli	Lactobacillales	Streptococcaceae	Streptococcus	sanguinis
NTU_68	Bacteria	Proteobacteria	Alphaproteobacteria	Rhizobiales	Rhizobiales Incertae Sedis	Bauldia	NA
NTU_69	Bacteria	Firmicutes	Bacilli	RsaHf231	NA	NA	NA
NTU_70	Bacteria	Bacteroidota	Bacteroidia	Sphingobacteriales	Sphingobacteriaceae	Mucilaginibacter	boryungensis
NTU_71	Bacteria	Patescibacteria	Microgenomatia	Candidatus Pacebacteria	NA	NA	NA
NTU_72	Bacteria	Proteobacteria	Gammaproteobacteria	Burkholderiales	Comamonadaceae	Acidovorax	anthurii
NTU_73	Bacteria	Actinobacteriota	Actinobacteria	Micromonosporales	Micromonosporaceae	Phytohabitans	NA
NTU_74	Bacteria	Proteobacteria	Gammaproteobacteria	Enterobacterales	Pasteurellaceae	Actinobacillus	pleuropneumoniae
NTU_75	Bacteria	Actinobacteriota	Actinobacteria	Micrococcales	Intrasporangiaceae	Knoellia	flava
NTU_76	Bacteria	Campylobacterota	Campylobacteria	Campylobacterales	Campylobacteraceae	Campylobacter	NA
NTU_77	Bacteria	Bacteroidota	Bacteroidia	Chitinophagales	Chitinophagaceae	Aurantisolimonas	NA
NTU_78	Bacteria	Actinobacteriota	Actinobacteria	Corynebacteriales	Corynebacteriaceae	Corynebacterium	resistens
NTU_79	Bacteria	Actinobacteriota	Actinobacteria	Propionibacteriales	Nocardioidaceae	Nocardioides	islandensis
NTU_80	Bacteria	Proteobacteria	Gammaproteobacteria	Enterobacterales	Orbaceae	Gilliamella	NA
NTU_81	Bacteria	Proteobacteria	Gammaproteobacteria	Burkholderiales	Nitrosomonadaceae	Nitrosospira	lacus
NTU_82	Bacteria	Proteobacteria	Gammaproteobacteria	Burkholderiales	Comamonadaceae	Comamonas	koreensis
NTU_83	Bacteria	Proteobacteria	Alphaproteobacteria	Caulobacterales	Caulobacteraceae	Asticcacaulis	NA
NTU_84	Bacteria	Actinobacteriota	Actinobacteria	Micrococcales	Microbacteriaceae	Amnibacterium	NA
NTU_85	Bacteria	Proteobacteria	Gammaproteobacteria	Burkholderiales	Oxalobacteraceae	Pseudoduganella	NA
NTU_86	Bacteria	Firmicutes	Bacilli	Lactobacillales	Listeriaceae	Listeria	monocytogenes
NTU_87	Bacteria	Proteobacteria	Gammaproteobacteria	Pseudomonadales	Pseudomonadaceae	Pseudomonas	abietaniphila
NTU_88	Bacteria	Proteobacteria	Gammaproteobacteria	Enterobacterales	Erwiniaceae	Pantoea	vagans
NTU_89	Bacteria	Actinobacteriota	Actinobacteria	Micrococcales	Intrasporangiaceae	Pedococcus-Phycicoccus	aerophilus
NTU_90	Bacteria	Bacteroidota	Bacteroidia	Flavobacteriales	Weeksellaceae	Chryseobacterium	ureilyticum
NTU_91	Bacteria	Proteobacteria	Alphaproteobacteria	Sphingomonadales	Sphingomonadaceae	Novosphingobium	tardum
NTU_92	Bacteria	Proteobacteria	Alphaproteobacteria	Rhizobiales	Rhizobiaceae	Allorhizobium-Neorhizobium-Pararhizobium-Rhizobium	NA
NTU_93	Bacteria	Bacteroidota	Bacteroidia	Bacteroidales	Bacteroidaceae	Bacteroides	fragilis
NTU_94	Bacteria	Proteobacteria	Gammaproteobacteria	Enterobacterales	Enterobacteriaceae	Citrobacter	werkmanii
NTU_95	Bacteria	Bdellovibrionota	Oligoflexia	Silvanigrellales	Silvanigrellaceae	NA	NA
NTU_96	Bacteria	Bacteroidota	Bacteroidia	Cytophagales	Spirosomaceae	Spirosoma	rigui
NTU_97	Bacteria	Actinobacteriota	Actinobacteria	Micrococcales	Intrasporangiaceae	NA	NA
NTU_98	Bacteria	Proteobacteria	Gammaproteobacteria	Xanthomonadales	Xanthomonadaceae	Pseudoxanthomonas	mexicana
NTU_99	Bacteria	Proteobacteria	Gammaproteobacteria	Enterobacterales	Pectobacteriaceae	Nissabacter	NA
NTU_100	Bacteria	Proteobacteria	Alphaproteobacteria	Caulobacterales	Caulobacteraceae	Caulobacter	NA
NTU_101	Bacteria	Proteobacteria	Alphaproteobacteria	Rhizobiales	Rhizobiaceae	Mesorhizobium	NA
NTU_102	Bacteria	Deinococcota	Deinococci	Deinococcales	Deinococcaceae	Deinococcus	NA
NTU_103	Bacteria	Proteobacteria	Alphaproteobacteria	Sphingomonadales	Sphingomonadaceae	Rhizorhapis	NA
NTU_104	Bacteria	Patescibacteria	Saccharimonadia	Saccharimonadales	Saccharimonadaceae	TM7x	NA
NTU_105	Bacteria	Firmicutes	Bacilli	Lactobacillales	Enterococcaceae	Enterococcus	pallens
NTU_106	Bacteria	Bacteroidota	Bacteroidia	Bacteroidales	Prevotellaceae	Prevotella_7	NA
NTU_107	Bacteria	Actinobacteriota	Actinobacteria	Propionibacteriales	Nocardioidaceae	Marmoricola	scoriae
NTU_108	Bacteria	Proteobacteria	Alphaproteobacteria	Sphingomonadales	Sphingomonadaceae	Sphingomonas	limnosediminicola
NTU_109	Bacteria	Proteobacteria	Gammaproteobacteria	Burkholderiales	Methylophilaceae	NA	NA
NTU_110	Bacteria	Bacteroidota	Bacteroidia	Flavobacteriales	Weeksellaceae	Chryseobacterium	treverense
NTU_111	Bacteria	Bacteroidota	Bacteroidia	Sphingobacteriales	Sphingobacteriaceae	Pedobacter	silvilitoris
NTU_112	Bacteria	Firmicutes	Bacilli	Bacillales	Bacillaceae	Bacillus	butanolivorans
NTU_113	Bacteria	Actinobacteriota	Actinobacteria	Micrococcales	Dermacoccaceae	Allobranchiibius	huperziae
NTU_114	Bacteria	Acidobacteriota	Vicinamibacteria	Vicinamibacterales	Vicinamibacteraceae	Vicinamibacter	NA
NTU_115	Bacteria	Chloroflexi	Chloroflexia	Kallotenuales	AKIW781	NA	NA
NTU_116	Bacteria	Myxococcota	Myxococcia	Myxococcales	Myxococcaceae	Archangium	NA
NTU_117	Bacteria	Firmicutes	Negativicutes	Acidaminococcales	Acidaminococcaceae	NA	NA
NTU_118	Bacteria	Proteobacteria	Gammaproteobacteria	Beggiatoales	Beggiatoaceae	Beggiatoa	NA
NTU_119	Bacteria	Proteobacteria	Alphaproteobacteria	Rhizobiales	Labraceae	Labrys	wisconsinensis
NTU_120	Bacteria	Proteobacteria	Alphaproteobacteria	Sphingomonadales	Sphingomonadaceae	Novosphingobium	naphthalenivorans
NTU_121	Bacteria	Bacteroidota	Bacteroidia	Sphingobacteriales	Sphingobacteriaceae	Pedobacter	steynii
NTU_122	Bacteria	Proteobacteria	Alphaproteobacteria	Rhodobacterales	Rhodobacteraceae	Paracoccus	pacificus
NTU_123	Bacteria	Proteobacteria	Gammaproteobacteria	Burkholderiales	Comamonadaceae	Comamonas	piscis
NTU_124	Bacteria	Proteobacteria	Alphaproteobacteria	Sphingomonadales	Sphingomonadaceae	Sphingomonas	formosensis
NTU_125	Bacteria	Proteobacteria	Gammaproteobacteria	Burkholderiales	Comamonadaceae	Caenimonas	NA
NTU_126	Bacteria	Proteobacteria	Gammaproteobacteria	Burkholderiales	Comamonadaceae	Pseudorhodoferax	NA
NTU_127	Bacteria	Myxococcota	Polyangia	Polyangiales	Phaselicystidaceae	Phaselicystis	NA
NTU_128	Bacteria	Proteobacteria	Gammaproteobacteria	Enterobacterales	Pasteurellaceae	Pasteurella	dagmatis
NTU_129	Bacteria	Bacteroidota	Bacteroidia	Chitinophagales	Chitinophagaceae	Arachidicoccus	NA
NTU_130	Bacteria	Proteobacteria	Gammaproteobacteria	Burkholderiales	Neisseriaceae	Neisseria	elongata
NTU_131	Bacteria	Planctomycetota	Planctomycetes	Pirellulales	Pirellulaceae	Rhodopirellula	NA
NTU_132	Bacteria	Bacteroidota	Bacteroidia	Chitinophagales	Chitinophagaceae	Terrimonas	NA
NTU_133	Bacteria	Proteobacteria	Gammaproteobacteria	Enterobacterales	Yersiniaceae	Serratia	proteamaculans
NTU_134	Bacteria	Acidobacteriota	Blastocatellia	Blastocatellales	Blastocatellaceae	Aridibacter	NA
NTU_135	Bacteria	Bacteroidota	Bacteroidia	Cytophagales	Spirosomaceae	NA	NA
NTU_136	Bacteria	Proteobacteria	Alphaproteobacteria	Sphingomonadales	Sphingomonadaceae	Altererythrobacter	dongtanensis
NTU_137	Bacteria	Campylobacterota	Campylobacteria	Campylobacterales	Arcobacteraceae	Arcobacter	lanthieri
NTU_138	Bacteria	Proteobacteria	Gammaproteobacteria	Xanthomonadales	Xanthomonadaceae	Pseudoxanthomonas	sacheonensis
NTU_139	Bacteria	Bacteroidota	Bacteroidia	Flavobacteriales	Weeksellaceae	Chryseobacterium	polytrichastri
NTU_140	Bacteria	Bacteroidota	Bacteroidia	Sphingobacteriales	Sphingobacteriaceae	Mucilaginibacter	polytrichastri
NTU_141	Bacteria	Firmicutes	Bacilli	Bacillales	Planococcaceae	Sporosarcina	psychrophila
NTU_142	Bacteria	Bacteroidota	Bacteroidia	Cytophagales	Spirosomaceae	Spirosoma	migulaei
NTU_143	Bacteria	Bacteroidota	Bacteroidia	Cytophagales	Microscillaceae	Chryseolinea	NA
NTU_144	Bacteria	Acidobacteriota	Acidobacteriae	Acidobacteriales	Acidobacteriaceae (Subgroup 1)	Terriglobus	aquaticus
NTU_145	Bacteria	Bacteroidota	Bacteroidia	Bacteroidales	Bacteroidaceae	Bacteroides	paurosaccharolyticus
NTU_146	Bacteria	Actinobacteriota	Actinobacteria	Micrococcales	Micrococcaceae	Arthrobacter	NA
NTU_147	Bacteria	Proteobacteria	Gammaproteobacteria	Pseudomonadales	Pseudomonadaceae	Pseudomonas	vancouverensis
NTU_148	Bacteria	Actinobacteriota	Actinobacteria	Propionibacteriales	Propionibacteriaceae	Tessaracoccus	flavus
NTU_149	Bacteria	Proteobacteria	Alphaproteobacteria	Reyranellales	Reyranellaceae	Reyranella	NA
NTU_150	Bacteria	Proteobacteria	Alphaproteobacteria	Sphingomonadales	Sphingomonadaceae	Novosphingobium	barchaimii
NTU_151	Bacteria	Firmicutes	Negativicutes	Veillonellales-Selenomonadales	Sporomusaceae	Anaerospora	NA
NTU_152	Bacteria	Bacteroidota	Bacteroidia	Flavobacteriales	Flavobacteriaceae	Flavobacterium	compostarboris
NTU_153	Bacteria	Proteobacteria	Gammaproteobacteria	Burkholderiales	Comamonadaceae	Giesbergeria	NA
NTU_154	Bacteria	Proteobacteria	Gammaproteobacteria	Burkholderiales	Burkholderiaceae	NA	NA
NTU_155	Bacteria	Bacteroidota	Bacteroidia	Flavobacteriales	Flavobacteriaceae	Myroides	NA
NTU_156	Bacteria	Proteobacteria	Gammaproteobacteria	Enterobacterales	Enterobacteriaceae	Citrobacter	gillenii
NTU_157	Bacteria	Bacteroidota	Bacteroidia	Cytophagales	Spirosomaceae	Lacihabitans	NA
NTU_158	Bacteria	Bacteroidota	Bacteroidia	Chitinophagales	Chitinophagaceae	Flavihumibacter	sediminis
NTU_159	Bacteria	Bacteroidota	Bacteroidia	Flavobacteriales	Weeksellaceae	Chryseobacterium	jejuense
NTU_160	Bacteria	Proteobacteria	Alphaproteobacteria	Caulobacterales	Caulobacteraceae	Brevundimonas	staleyi
NTU_161	Bacteria	Proteobacteria	Alphaproteobacteria	Rhizobiales	Xanthobacteraceae	Bradyrhizobium	betae
NTU_162	Bacteria	Proteobacteria	Alphaproteobacteria	Rhodobacterales	Rhodobacteraceae	Rubellimicrobium	NA
NTU_163	Bacteria	Bacteroidota	Bacteroidia	Chitinophagales	Chitinophagaceae	Parafilimonas	terrae
NTU_164	Bacteria	Firmicutes	Clostridia	Lachnospirales	Lachnospiraceae	Herbinix	NA
NTU_165	Bacteria	Bacteroidota	Bacteroidia	Flavobacteriales	Weeksellaceae	Chryseobacterium	luteum
NTU_166	Bacteria	Firmicutes	Bacilli	Paenibacillales	Paenibacillaceae	Paenibacillus	glebae
NTU_167	Bacteria	Myxococcota	Polyangia	Polyangiales	Polyangiaceae	Pajaroellobacter	NA
NTU_168	Bacteria	Bacteroidota	Bacteroidia	Bacteroidales	Prolixibacteraceae	WCHB1-32	NA
NTU_169	Bacteria	Bacteroidota	Bacteroidia	Chitinophagales	Chitinophagaceae	Niabella	NA
NTU_170	Bacteria	Myxococcota	Myxococcia	Myxococcales	Myxococcaceae	Myxococcus	NA
NTU_171	Bacteria	Proteobacteria	Gammaproteobacteria	Gammaproteobacteria Incertae Sedis	Unknown Family	Candidatus Ovatusbacter	NA
NTU_172	Bacteria	Actinobacteriota	Actinobacteria	Pseudonocardiales	Pseudonocardiaceae	Pseudonocardia	yunnanensis
NTU_173	Bacteria	Bacteroidota	Bacteroidia	Cytophagales	Spirosomaceae	Spirosoma	agri
NTU_174	Bacteria	Planctomycetota	Phycisphaerae	Pla1 lineage	NA	NA	NA
NTU_175	Bacteria	Proteobacteria	Alphaproteobacteria	Sphingomonadales	Sphingomonadaceae	Sphingobium	phenoxybenzoativorans
NTU_176	Bacteria	Bacteroidota	Bacteroidia	Flavobacteriales	Weeksellaceae	Chryseobacterium	culicis
NTU_177	Bacteria	Proteobacteria	Gammaproteobacteria	Burkholderiales	Neisseriaceae	Conchiformibius	NA
NTU_178	Bacteria	Firmicutes	Negativicutes	Veillonellales-Selenomonadales	NA	NA	NA
NTU_179	Bacteria	Fibrobacterota	Fibrobacteria	Fibrobacterales	Fibrobacteraceae	NA	NA
NTU_180	Bacteria	Proteobacteria	Gammaproteobacteria	Enterobacterales	Enterobacteriaceae	Klebsiella	NA
NTU_181	Bacteria	Desulfobacterota	Desulfovibrionia	Desulfovibrionales	Desulfovibrionaceae	Bilophila	NA
NTU_182	Bacteria	Campylobacterota	Campylobacteria	Campylobacterales	Arcobacteraceae	Arcobacter	trophiarum
NTU_183	Bacteria	Bdellovibrionota	Oligoflexia	Oligoflexales	Oligoflexaceae	Oligoflexus	NA
NTU_184	Bacteria	Proteobacteria	Gammaproteobacteria	Pseudomonadales	Moraxellaceae	Alkanindiges	NA
NTU_185	Bacteria	Actinobacteriota	MB-A2-1NA8	NA	NA	NA	NA
NTU_186	Bacteria	Acidobacteriota	Subgroup 25	NA	NA	NA	NA
NTU_187	Bacteria	Myxococcota	Polyangia	Polyangiales	Polyangiaceae	Minicystis	rosea
NTU_188	Bacteria	Firmicutes	Clostridia	Oscillospirales	Hungateiclostridiaceae	NA	NA
NTU_189	Bacteria	Proteobacteria	Gammaproteobacteria	Enterobacterales	Enterobacteriaceae	Buttiauxella	noackiae
NTU_190	Bacteria	Bacteroidota	Rhodothermia	Rhodothermales	Rhodothermaceae	Rubrivirga	NA
NTU_191	Bacteria	Bacteroidota	Bacteroidia	Flavobacteriales	Weeksellaceae	Chryseobacterium	shigense
NTU_192	Bacteria	Actinobacteriota	Coriobacteriia	Coriobacteriales	Atopobiaceae	Atopobium	NA
NTU_193	Bacteria	Gemmatimonadota	SNA134 terrestrial group	NA	NA	NA	NA
NTU_194	Bacteria	Proteobacteria	Gammaproteobacteria	Burkholderiales	Burkholderiaceae	Robbsia	NA
NTU_195	Bacteria	Proteobacteria	Alphaproteobacteria	Acetobacterales	Acetobacteraceae	Belnapia	rosea
NTU_196	Bacteria	Acidobacteriota	Holophagae	Holophagales	Holophagaceae	Holophaga	NA
NTU_197	Bacteria	Proteobacteria	Alphaproteobacteria	Acetobacterales	Acetobacteraceae	Acidisoma	sibiricum
NTU_198	Bacteria	Firmicutes	Negativicutes	Veillonellales-Selenomonadales	Veillonellaceae	Veillonella	rodentium
NTU_199	Bacteria	Proteobacteria	Gammaproteobacteria	Burkholderiales	Comamonadaceae	Xenophilus	aerolatus
NTU_200	Bacteria	Firmicutes	Clostridia	Lachnospirales	Lachnospiraceae	Lachnospiraceae UCG-NANA9	NA
NTU_201	Bacteria	Firmicutes	Clostridia	Peptostreptococcales-Tissierellales	Anaerovoracaceae	Amnipila	NA
NTU_202	Bacteria	Proteobacteria	Gammaproteobacteria	Xanthomonadales	Xanthomonadaceae	Stenotrophomonas	acidaminiphila
NTU_203	Bacteria	Actinobacteriota	Actinobacteria	Frankiales	NA	NA	NA
NTU_204	Bacteria	Bacteroidota	Bacteroidia	Bacteroidales	Bacteroidaceae	Bacteroides	plebeius
NTU_205	Bacteria	Proteobacteria	Gammaproteobacteria	Burkholderiales	Comamonadaceae	Ottowia	beijingensis
NTU_206	Bacteria	Proteobacteria	Gammaproteobacteria	Xanthomonadales	Xanthomonadaceae	Lysobacter	erysipheiresistens
NTU_207	Bacteria	Bacteroidota	Bacteroidia	Flavobacteriales	Weeksellaceae	Chryseobacterium	hungaricum
NTU_208	Bacteria	Proteobacteria	Gammaproteobacteria	Burkholderiales	Burkholderiaceae	Burkholderia-Caballeronia-Paraburkholderia	terrae
NTU_209	Bacteria	Acidobacteriota	Acidobacteriae	Acidobacteriales	Acidobacteriaceae (Subgroup 1)	Edaphobacter	NA
NTU_210	Bacteria	Actinobacteriota	Acidimicrobiia	Microtrichales	Ilumatobacteraceae	NA	NA
NTU_211	Bacteria	Bacteroidota	Bacteroidia	Chitinophagales	Saprospiraceae	OLB8	NA
NTU_212	Bacteria	Bacteroidota	Bacteroidia	Sphingobacteriales	Sphingobacteriaceae	Sphingobacterium	kitahiroshimense
NTU_213	Bacteria	Planctomycetota	Phycisphaerae	Tepidisphaerales	Tepidisphaeraceae	NA	NA
NTU_214	Bacteria	Bacteroidota	Bacteroidia	Flavobacteriales	Weeksellaceae	Chryseobacterium	oncorhynchi
NTU_215	Bacteria	Actinobacteriota	Thermoleophilia	Solirubrobacterales	Solirubrobacteraceae	NA	NA
NTU_216	Bacteria	Acidobacteriota	Acidobacteriae	Acidobacteriales	Acidobacteriaceae (Subgroup 1)	Granulicella	aggregans
NTU_217	Bacteria	Proteobacteria	Alphaproteobacteria	Sphingomonadales	Sphingomonadaceae	Sphingomonas	echinoides
NTU_218	Bacteria	Bacteroidota	Bacteroidia	Chitinophagales	Chitinophagaceae	Niabella	tibetensis
NTU_219	Bacteria	Acidobacteriota	Acidobacteriae	Acidobacteriales	Acidobacteriaceae (Subgroup 1)	Granulicella	tundricola
NTU_220	Bacteria	Actinobacteriota	Actinobacteria	Micrococcales	Micrococcaceae	Pseudarthrobacter	equi
NTU_221	Bacteria	Bacteroidota	Bacteroidia	Sphingobacteriales	Sphingobacteriaceae	Pedobacter	alluvionis
NTU_222	Bacteria	Myxococcota	Myxococcia	Myxococcales	Myxococcaceae	Melittangium	lichenicola
NTU_223	Bacteria	Proteobacteria	Gammaproteobacteria	Burkholderiales	Comamonadaceae	Ideonella	NA
NTU_224	Bacteria	Proteobacteria	Alphaproteobacteria	Rhizobiales	Rhizobiaceae	Chelativorans	NA
NTU_225	Bacteria	Proteobacteria	Gammaproteobacteria	Enterobacterales	Pasteurellaceae	Bisgaardia	hudsonensis
NTU_226	Bacteria	Verrucomicrobiota	Verrucomicrobiae	Opitutales	Opitutaceae	Opitutus	NA
NTU_227	Bacteria	Myxococcota	Polyangia	Polyangiales	Polyangiaceae	Aetherobacter	rufus
NTU_228	Bacteria	Bacteroidota	Bacteroidia	Flavobacteriales	Weeksellaceae	Chryseobacterium	chaponense
NTU_229	Bacteria	Proteobacteria	Gammaproteobacteria	Enterobacterales	Budviciaceae	Budvicia	aquatica
NTU_230	Bacteria	Verrucomicrobiota	Verrucomicrobiae	Verrucomicrobiales	Verrucomicrobiaceae	Verrucomicrobium	NA
NTU_231	Bacteria	Firmicutes	Bacilli	Paenibacillales	Paenibacillaceae	Saccharibacillus	kuerlensis
NTU_232	Bacteria	Proteobacteria	Gammaproteobacteria	Cardiobacteriales	Wohlfahrtiimonadaceae	Koukoulia	aurantiaca
NTU_233	Bacteria	Proteobacteria	Gammaproteobacteria	Burkholderiales	Neisseriaceae	Neisseria	cinerea
NTU_234	Bacteria	Actinobacteriota	Actinobacteria	Micrococcales	Micrococcaceae	Paeniglutamicibacter	antarcticus
NTU_235	Bacteria	Firmicutes	Clostridia	Oscillospirales	Butyricicoccaceae	UCG-NANA8	NA
NTU_236	Bacteria	Proteobacteria	Alphaproteobacteria	Sphingomonadales	Sphingomonadaceae	Sphingomonas	zeicaulis
NTU_237	Bacteria	Firmicutes	Clostridia	Peptococcales	Peptococcaceae	Peptococcus	NA
NTU_238	Bacteria	Actinobacteriota	Actinobacteria	Micrococcales	Dermacoccaceae	Calidifontibacter	NA
NTU_239	Bacteria	Proteobacteria	Alphaproteobacteria	Sphingomonadales	Sphingomonadaceae	Parablastomonas	arctica
NTU_240	Bacteria	Verrucomicrobiota	Verrucomicrobiae	Opitutales	Puniceicoccaceae	Verruc-NA1	NA
NTU_241	Bacteria	Planctomycetota	Planctomycetes	Pirellulales	Pirellulaceae	Pirellula	NA
NTU_242	Bacteria	Bacteroidota	Bacteroidia	Sphingobacteriales	KD3-93	NA	NA
NTU_243	Bacteria	Bacteroidota	Bacteroidia	Cytophagales	Hymenobacteraceae	Hymenobacter	algoricola
NTU_244	Bacteria	Bacteroidota	Bacteroidia	Flavobacteriales	Flavobacteriaceae	Flavobacterium	subsaxonicum
NTU_245	Bacteria	Deinococcota	Deinococci	Deinococcales	Deinococcaceae	Deinococcus	antarcticus
NTU_246	Bacteria	Myxococcota	Polyangia	Polyangiales	BIrii41	NA	NA
NTU_247	Bacteria	Firmicutes	Clostridia	Lachnospirales	Lachnospiraceae	XBB1NANA6	NA
NTU_248	Bacteria	Proteobacteria	Alphaproteobacteria	Rhizobiales	Labraceae	Labrys	miyagiensis
NTU_249	Bacteria	Desulfobacterota	Desulfobacteria	Desulfobacterales	Desulfosarcinaceae	Desulfatirhabdium	NA
NTU_250	Bacteria	Actinobacteriota	Actinobacteria	Micrococcales	Micrococcaceae	Haematomicrobium	sanguinis
NTU_251	Bacteria	Proteobacteria	Gammaproteobacteria	Enterobacterales	Pasteurellaceae	Frederiksenia	NA
NTU_252	Bacteria	Proteobacteria	Gammaproteobacteria	Burkholderiales	Oxalobacteraceae	Glaciimonas	NA
NTU_253	Bacteria	Proteobacteria	Alphaproteobacteria	Rhizobiales	Rhizobiaceae	Mesorhizobium	metallidurans
NTU_254	Bacteria	Proteobacteria	Gammaproteobacteria	Enterobacterales	Hafniaceae	Hafnia-Obesumbacterium	proteus
NTU_255	Bacteria	Verrucomicrobiota	Verrucomicrobiae	Pedosphaerales	Pedosphaeraceae	Pedosphaera	NA
NTU_256	Bacteria	Firmicutes	Clostridia	Lachnospirales	Lachnospiraceae	Incertae Sedis	NA
NTU_257	Bacteria	Firmicutes	Bacilli	Lactobacillales	Lactobacillaceae	Latilactobacillus	NA
NTU_258	Bacteria	Firmicutes	Bacilli	Paenibacillales	Paenibacillaceae	Paenibacillus	selenitireducens
NTU_259	Bacteria	Bacteroidota	Bacteroidia	Bacteroidales	Prevotellaceae	Prevotellaceae Ga6A1 group	NA
NTU_260	Bacteria	Cyanobacteria	Cyanobacteriia	Cyanobacteriales	Nostocaceae	Scytonema UTEX 2349	NA
NTU_261	Bacteria	Firmicutes	Clostridia	Lachnospirales	Lachnospiraceae	Robinsoniella	peoriensis
NTU_262	Bacteria	Firmicutes	Clostridia	Peptostreptococcales-Tissierellales	Family XI	Finegoldia	NA
NTU_263	Bacteria	Proteobacteria	Gammaproteobacteria	Burkholderiales	Comamonadaceae	Inhella	NA
NTU_264	Bacteria	Firmicutes	Clostridia	Gracilibacteraceae	NA	NA	NA
NTU_265	Bacteria	Proteobacteria	Gammaproteobacteria	Enterobacterales	Yersiniaceae	Serratia	grimesii
NTU_266	Bacteria	Bacteroidota	Bacteroidia	Sphingobacteriales	AKYH767	NA	NA
NTU_267	Bacteria	Planctomycetota	Planctomycetes	Pirellulales	Pirellulaceae	Blastopirellula	NA
NTU_268	Bacteria	Proteobacteria	Alphaproteobacteria	Sphingomonadales	Sphingomonadaceae	Sphingomonas	ginsengisoli
NTU_269	Bacteria	Bacteroidota	Bacteroidia	Flavobacteriales	Weeksellaceae	Chryseobacterium	antarcticum
NTU_270	Bacteria	Firmicutes	Negativicutes	Veillonellales-Selenomonadales	Veillonellaceae	Allisonella	histaminiformans
NTU_271	Bacteria	Verrucomicrobiota	Verrucomicrobiae	Chthoniobacterales	Terrimicrobiaceae	Terrimicrobium	NA
NTU_272	Bacteria	Dependentiae	Babeliae	Babeliales	Vermiphilaceae	NA	NA
NTU_273	Bacteria	Proteobacteria	Gammaproteobacteria	Burkholderiales	Sutterellaceae	AAP99	NA
NTU_274	Bacteria	Proteobacteria	Gammaproteobacteria	Enterobacterales	Enterobacteriaceae	Enterobacter	NA
NTU_275	Bacteria	Bacteroidota	Bacteroidia	Sphingobacteriales	Sphingobacteriaceae	Sphingobacterium	NA
NTU_276	Bacteria	Proteobacteria	Gammaproteobacteria	Enterobacterales	Pectobacteriaceae	Brenneria	alni
NTU_277	Bacteria	Firmicutes	Bacilli	Paenibacillales	Paenibacillaceae	Paenibacillus	odorifer
NTU_278	Bacteria	Proteobacteria	Alphaproteobacteria	Sphingomonadales	Sphingomonadaceae	Sphingopyxis	panaciterrae
NTU_279	Bacteria	Proteobacteria	Alphaproteobacteria	Rhizobiales	Xanthobacteraceae	Pseudolabrys	NA
NTU_280	Bacteria	Bacteroidota	Bacteroidia	Sphingobacteriales	Sphingobacteriaceae	Pedobacter	panaciterrae
NTU_281	Bacteria	Bacteroidota	Bacteroidia	Flavobacteriales	Weeksellaceae	Apibacter	adventoris
NTU_282	Bacteria	Actinobacteriota	Thermoleophilia	Solirubrobacterales	Solirubrobacteraceae	Solirubrobacter	soli
NTU_283	Bacteria	Bacteroidota	Kryptonia	Kryptoniales	BSV26	NA	NA
NTU_284	Bacteria	Proteobacteria	Gammaproteobacteria	Burkholderiales	Comamonadaceae	Rhizobacter	fulvus
NTU_285	Bacteria	Proteobacteria	Gammaproteobacteria	Xanthomonadales	Xanthomonadaceae	Lysobacter	daecheongensis
NTU_286	Bacteria	Proteobacteria	Alphaproteobacteria	Sphingomonadales	Sphingomonadaceae	Novosphingobium	rosa
NTU_287	Bacteria	Actinobacteriota	Actinobacteria	Propionibacteriales	Propionibacteriaceae	Luteococcus	peritonei
NTU_288	Bacteria	Proteobacteria	Gammaproteobacteria	Burkholderiales	Oxalobacteraceae	Noviherbaspirillum	soli
NTU_289	Bacteria	Proteobacteria	Gammaproteobacteria	Enterobacterales	Aeromonadaceae	Aeromonas	encheleia
NTU_290	Bacteria	Verrucomicrobiota	Verrucomicrobiae	Opitutales	Opitutaceae	Alterococcus	NA
NTU_291	Bacteria	Proteobacteria	Alphaproteobacteria	Sphingomonadales	Sphingomonadaceae	Sphingomonas	sediminicola
NTU_292	Bacteria	Bacteroidota	Bacteroidia	Chitinophagales	Chitinophagaceae	Sediminibacterium	NA
NTU_293	Bacteria	Bacteroidota	Bacteroidia	Flavobacteriales	Weeksellaceae	Chryseobacterium	lactis
NTU_294	Bacteria	Proteobacteria	Gammaproteobacteria	Xanthomonadales	Xanthomonadaceae	Pseudoxanthomonas	daejeonensis
NTU_295	Bacteria	Proteobacteria	Alphaproteobacteria	Sphingomonadales	Sphingomonadaceae	Sphingomonas	panacis
NTU_296	Bacteria	Myxococcota	Polyangia	Polyangiales	Sandaracinaceae	NA	NA
NTU_297	Bacteria	Planctomycetota	Planctomycetes	Planctomycetales	Schlesneriaceae	Planctopirus	NA
NTU_298	Bacteria	Bacteroidota	Bacteroidia	Chitinophagales	Chitinophagaceae	Chitinophaga	ginsengisegetis
NTU_299	Bacteria	Actinobacteriota	Actinobacteria	Propionibacteriales	Propionibacteriaceae	Microlunatus	ginsengisoli
NTU_300	Bacteria	Proteobacteria	Alphaproteobacteria	Sphingomonadales	Sphingomonadaceae	Sphingomonas	cynarae
NTU_301	Bacteria	Firmicutes	Clostridia	Oscillospirales	Oscillospiraceae	Oscillibacter	valericigenes
NTU_302	Bacteria	Bacteroidota	Bacteroidia	Bacteroidales	Bacteroidaceae	Bacteroides	massiliensis
NTU_303	Bacteria	Myxococcota	Polyangia	Haliangiales	Haliangiaceae	Haliangium	NA
NTU_304	Bacteria	Bacteroidota	Bacteroidia	Bacteroidales	Bacteroidaceae	Bacteroides	gallinarum
NTU_305	Bacteria	Proteobacteria	Gammaproteobacteria	Salinisphaerales	Solimonadaceae	Panacagrimonas	perspica
NTU_306	Bacteria	Proteobacteria	Alphaproteobacteria	Rhizobiales	Hyphomicrobiaceae	Hyphomicrobium	NA
NTU_307	Bacteria	Actinobacteriota	Actinobacteria	Propionibacteriales	Propionibacteriaceae	NA	NA
NTU_308	Bacteria	Bacteroidota	Bacteroidia	Bacteroidales	Tannerellaceae	Parabacteroides	johnsonii
NTU_309	Bacteria	Proteobacteria	Gammaproteobacteria	Xanthomonadales	Xanthomonadaceae	Pseudoxanthomonas	gei
NTU_310	Bacteria	Nitrospirota	Nitrospiria	Nitrospirales	Nitrospiraceae	Nitrospira	NA
NTU_311	Bacteria	Firmicutes	Bacilli	Exiguobacterales	Exiguobacteraceae	Exiguobacterium	sibiricum
NTU_312	Bacteria	Actinobacteriota	Actinobacteria	Micrococcales	Microbacteriaceae	Microbacterium	hatanonis
NTU_313	Bacteria	Proteobacteria	Gammaproteobacteria	Salinisphaerales	Solimonadaceae	Fontimonas	NA
NTU_314	Bacteria	Firmicutes	Clostridia	Oscillospirales	Oscillospiraceae	NK4A214 group	NA
NTU_315	Bacteria	Gemmatimonadota	Longimicrobia	Longimicrobiales	Longimicrobiaceae	NA	NA
NTU_316	Bacteria	Proteobacteria	Alphaproteobacteria	Rhizobiales	Xanthobacteraceae	Ancylobacter	NA
NTU_317	Bacteria	Bacteroidota	Bacteroidia	Sphingobacteriales	Sphingobacteriaceae	Mucilaginibacter	terrae
NTU_318	Bacteria	Actinobacteriota	Actinobacteria	Micrococcales	Intrasporangiaceae	Humibacillus	xanthopallidus
NTU_319	Bacteria	Bacteroidota	Bacteroidia	Bacteroidales	Bacteroidaceae	Bacteroides	salyersiae
NTU_320	Bacteria	Proteobacteria	Gammaproteobacteria	Enterobacterales	Enterobacteriaceae	Buttiauxella	agrestis
NTU_321	Bacteria	Proteobacteria	Alphaproteobacteria	Caulobacterales	Caulobacteraceae	Brevundimonas	diminuta
NTU_322	Bacteria	Proteobacteria	Gammaproteobacteria	Burkholderiales	Neisseriaceae	Neisseria	subflava
NTU_323	Bacteria	Actinobacteriota	Actinobacteria	Micrococcales	Cellulomonadaceae	Cellulomonas	chitinilytica
NTU_324	Bacteria	Actinobacteriota	Actinobacteria	Micrococcales	Microbacteriaceae	Curtobacterium	NA
NTU_325	Bacteria	Firmicutes	Clostridia	Clostridia UCG-NA14	NA	NA	NA
NTU_326	Bacteria	Proteobacteria	Gammaproteobacteria	Enterobacterales	Enterobacteriaceae	Buttiauxella	gaviniae
NTU_327	Bacteria	Chloroflexi	KD4-96	NA	NA	NA	NA
NTU_328	Bacteria	Firmicutes	Clostridia	Lachnospirales	Lachnospiraceae	Anaerocolumna	cellulosilytica
NTU_329	Bacteria	Firmicutes	Clostridia	Oscillospirales	Hungateiclostridiaceae	Ruminiclostridium	NA
NTU_330	Bacteria	Myxococcota	Polyangia	Nannocystales	Nannocystaceae	Nannocystis	aggregans
NTU_331	Bacteria	Proteobacteria	Gammaproteobacteria	Enterobacterales	Enterobacteriaceae	Shimwellia	NA
NTU_332	Bacteria	Actinobacteriota	Actinobacteria	Propionibacteriales	Propionibacteriaceae	Tessaracoccus	rhinocerotis
NTU_333	Bacteria	Proteobacteria	Gammaproteobacteria	Xanthomonadales	Xanthomonadaceae	Luteimonas	cucumeris
NTU_334	Bacteria	Proteobacteria	Gammaproteobacteria	Burkholderiales	Nitrosomonadaceae	GOUTA6	NA
NTU_335	Bacteria	Verrucomicrobiota	Verrucomicrobiae	Chthoniobacterales	Xiphinematobacteraceae	Candidatus Xiphinematobacter	NA
NTU_336	Bacteria	Proteobacteria	Gammaproteobacteria	Diplorickettsiales	Diplorickettsiaceae	Rickettsiella	NA
NTU_337	Bacteria	Actinobacteriota	Actinobacteria	Micrococcales	Microbacteriaceae	Microterricola	viridarii
NTU_338	Bacteria	Proteobacteria	Gammaproteobacteria	Diplorickettsiales	Diplorickettsiaceae	Diplorickettsia	NA
NTU_339	Bacteria	Proteobacteria	Alphaproteobacteria	Rhizobiales	Devosiaceae	Devosia	NA
NTU_340	Bacteria	Proteobacteria	Gammaproteobacteria	Xanthomonadales	Xanthomonadaceae	Lysobacter	ximonensis
NTU_341	Bacteria	Verrucomicrobiota	Verrucomicrobiae	Pedosphaerales	Pedosphaeraceae	DEVNANA8	NA
NTU_342	Bacteria	Proteobacteria	Gammaproteobacteria	Burkholderiales	Comamonadaceae	NA	NA
NTU_343	Bacteria	Acidobacteriota	Blastocatellia	DS-1NANA	NA	NA	NA
NTU_344	Bacteria	Proteobacteria	Gammaproteobacteria	Pseudomonadales	Cellvibrionaceae	Cellvibrio	gandavensis
NTU_345	Bacteria	Actinobacteriota	Acidimicrobiia	Microtrichales	Microtrichaceae	SvaNA996 marine group	NA
NTU_346	Bacteria	Firmicutes	Clostridia	Christensenellales	Christensenellaceae	Christensenellaceae R-7 group	NA
NTU_347	Bacteria	Firmicutes	Bacilli	Paenibacillales	Paenibacillaceae	Paenibacillus	doosanensis
NTU_348	Bacteria	Bacteroidota	Bacteroidia	Cytophagales	Cytophagaceae	Rhodocytophaga	NA
NTU_349	Bacteria	Proteobacteria	Gammaproteobacteria	Enterobacterales	Enterobacteriaceae	Citrobacter	youngae
NTU_350	Bacteria	Bacteroidota	Bacteroidia	Chitinophagales	Chitinophagaceae	Segetibacter	NA
NTU_351	Bacteria	Proteobacteria	Alphaproteobacteria	Rhizobiales	Xanthobacteraceae	Pseudorhodoplanes	NA
NTU_352	Bacteria	Acidobacteriota	Blastocatellia	Blastocatellales	Blastocatellaceae	NA	NA
NTU_353	Bacteria	Proteobacteria	Gammaproteobacteria	Burkholderiales	B1-7BS	NA	NA
NTU_354	Bacteria	Proteobacteria	Alphaproteobacteria	Sphingomonadales	Sphingomonadaceae	Sphingomonas	parvus
NTU_355	Bacteria	Verrucomicrobiota	Verrucomicrobiae	Verrucomicrobiales	Rubritaleaceae	Luteolibacter	pohnpeiensis
NTU_356	Bacteria	Actinobacteriota	Actinobacteria	Micrococcales	Intrasporangiaceae	Terrabacter	NA
NTU_357	Bacteria	Proteobacteria	Alphaproteobacteria	Rhizobiales	Beijerinckiaceae	Methylobacterium-Methylorubrum	haplocladii
NTU_358	Bacteria	Proteobacteria	Gammaproteobacteria	Enterobacterales	Enterobacteriaceae	Escherichia-Shigella	coli
NTU_359	Bacteria	Planctomycetota	Planctomycetes	Isosphaerales	Isosphaeraceae	Paludisphaera	NA
NTU_360	Bacteria	Proteobacteria	Alphaproteobacteria	Sphingomonadales	Sphingomonadaceae	Rhizorhapis	suberifaciens
NTU_361	Bacteria	Firmicutes	Clostridia	Lachnospirales	Lachnospiraceae	Lachnospiraceae UCG-NANA3	NA
NTU_362	Bacteria	Proteobacteria	Alphaproteobacteria	Sphingomonadales	Sphingomonadaceae	Novosphingobium	fluoreni
NTU_363	Bacteria	Firmicutes	Bacilli	Lactobacillales	Streptococcaceae	Streptococcus	intermedius
NTU_364	Bacteria	Verrucomicrobiota	Verrucomicrobiae	NA	NA	NA	NA
NTU_365	Bacteria	Proteobacteria	Alphaproteobacteria	Sphingomonadales	Sphingomonadaceae	Sphingobium	xanthum
NTU_366	Bacteria	Firmicutes	Bacilli	Lactobacillales	Lactobacillaceae	Weissella	ceti
NTU_367	Bacteria	Proteobacteria	Gammaproteobacteria	Xanthomonadales	Xanthomonadaceae	Lysobacter	oligotrophicus
NTU_368	Bacteria	Myxococcota	Myxococcia	Myxococcales	Myxococcaceae	Corallococcus	coralloides
NTU_369	Bacteria	Firmicutes	Negativicutes	Veillonellales-Selenomonadales	Veillonellaceae	Veillonella	magna
NTU_370	Bacteria	Proteobacteria	Gammaproteobacteria	Xanthomonadales	Xanthomonadaceae	Lysobacter	chengduensis
NTU_371	Bacteria	Proteobacteria	Alphaproteobacteria	Acetobacterales	Acetobacteraceae	Roseomonas	aerophila
NTU_372	Bacteria	Firmicutes	Clostridia	Peptostreptococcales-Tissierellales	Peptostreptococcaceae	Romboutsia	sedimentorum
NTU_373	Bacteria	Proteobacteria	Gammaproteobacteria	Enterobacterales	Yersiniaceae	Serratia	fonticola
NTU_374	Bacteria	Bacteroidota	Bacteroidia	Sphingobacteriales	Sphingobacteriaceae	Mucilaginibacter	pineti
NTU_375	Bacteria	Myxococcota	Myxococcia	Myxococcales	Vulgatibacteraceae	Vulgatibacter	NA
NTU_376	Bacteria	Proteobacteria	Gammaproteobacteria	Enterobacterales	Yersiniaceae	Serratia	plymuthica
NTU_377	Bacteria	Planctomycetota	Planctomycetes	Planctomycetales	Gimesiaceae	NA	NA
NTU_378	Bacteria	Firmicutes	Clostridia	Peptostreptococcales-Tissierellales	Family XI	Gallicola	NA
NTU_379	Bacteria	Deinococcota	Deinococci	Deinococcales	Deinococcaceae	Deinococcus	radioresistens
NTU_380	Bacteria	Myxococcota	Myxococcia	Myxococcales	Myxococcaceae	Archangium	gephyra
NTU_381	Bacteria	Proteobacteria	Gammaproteobacteria	Enterobacterales	Pasteurellaceae	Haemophilus	sputorum
NTU_382	Bacteria	Actinobacteriota	Actinobacteria	Corynebacteriales	Mycobacteriaceae	Mycobacterium	tusciae
NTU_383	Bacteria	Proteobacteria	Gammaproteobacteria	Burkholderiales	Comamonadaceae	Variovorax	humicola
NTU_384	Bacteria	Proteobacteria	Gammaproteobacteria	Burkholderiales	Oxalobacteraceae	Oxalicibacterium	horti
NTU_385	Bacteria	Acidobacteriota	Vicinamibacteria	Vicinamibacterales	Vicinamibacteraceae	Luteitalea	pratensis
NTU_386	Bacteria	FCPU426	NA	NA	NA	NA	NA
NTU_387	Bacteria	Proteobacteria	Gammaproteobacteria	Xanthomonadales	Xanthomonadaceae	Lysobacter	ginsengisoli
NTU_388	Bacteria	Planctomycetota	Planctomycetes	Isosphaerales	Isosphaeraceae	Paludisphaera	borealis
NTU_389	Bacteria	Bacteroidota	Bacteroidia	Bacteroidales	Tannerellaceae	Parabacteroides	gordonii
NTU_390	Bacteria	Proteobacteria	Alphaproteobacteria	Sphingomonadales	Sphingomonadaceae	Altererythrobacter	xixiisoli
NTU_391	Bacteria	Proteobacteria	Alphaproteobacteria	Rhodospirillales	Rhodospirillaceae	NA	NA
NTU_392	Bacteria	Campylobacterota	Campylobacteria	Campylobacterales	Helicobacteraceae	Helicobacter	NA
NTU_393	Bacteria	Proteobacteria	Alphaproteobacteria	Rhizobiales	Beijerinckiaceae	Methylobacterium-Methylorubrum	brachythecii
NTU_394	Bacteria	Actinobacteriota	Thermoleophilia	Solirubrobacterales	Solirubrobacteraceae	Solirubrobacter	taibaiensis
NTU_395	Bacteria	Proteobacteria	Alphaproteobacteria	Rhizobiales	Rhizobiaceae	Allorhizobium-Neorhizobium-Pararhizobium-Rhizobium	smilacinae
NTU_396	Bacteria	Firmicutes	Negativicutes	Acidaminococcales	Acidaminococcaceae	Phascolarctobacterium	succinatutens
NTU_397	Bacteria	Bacteroidota	Bacteroidia	Flavobacteriales	Weeksellaceae	Chryseobacterium	xixisoli
NTU_398	Bacteria	Bacteroidota	Bacteroidia	Flavobacteriales	Weeksellaceae	Chryseobacterium	carnis
NTU_399	Bacteria	Actinobacteriota	Actinobacteria	Micrococcales	Microbacteriaceae	Leucobacter	NA
NTU_400	Bacteria	Proteobacteria	Gammaproteobacteria	Burkholderiales	Rhodocyclaceae	Uliginosibacterium	flavum
NTU_401	Bacteria	Proteobacteria	Alphaproteobacteria	Sphingomonadales	Sphingomonadaceae	Sphingomonas	crusticola
NTU_402	Bacteria	Proteobacteria	Gammaproteobacteria	Burkholderiales	Comamonadaceae	Ramlibacter	tataouinensis
NTU_403	Bacteria	Firmicutes	Negativicutes	Veillonellales-Selenomonadales	Sporomusaceae	Anaerosinus	NA
NTU_404	Bacteria	Proteobacteria	Gammaproteobacteria	Burkholderiales	Oxalobacteraceae	Herbaspirillum	seropedicae
NTU_405	Bacteria	Proteobacteria	Alphaproteobacteria	Rhodobacterales	Rhodobacteraceae	Paracoccus	lutimaris
NTU_406	Bacteria	Bacteroidota	Bacteroidia	Flavobacteriales	Weeksellaceae	Chryseobacterium	NA
NTU_407	Bacteria	Firmicutes	Bacilli	Paenibacillales	Paenibacillaceae	Paenibacillus	arcticus
NTU_408	Bacteria	Proteobacteria	Gammaproteobacteria	Enterobacterales	Enterobacteriaceae	Kluyvera	cryocrescens
NTU_409	Bacteria	Actinobacteriota	Actinobacteria	Micrococcales	Dermacoccaceae	Luteipulveratus	mongoliensis
NTU_410	Bacteria	Bacteroidota	Bacteroidia	Bacteroidales	Bacteroidaceae	Bacteroides	oleiciplenus
NTU_411	Bacteria	Proteobacteria	Gammaproteobacteria	Burkholderiales	Oxalobacteraceae	Herminiimonas	fonticola
NTU_412	Bacteria	Actinobacteriota	Coriobacteriia	Coriobacteriales	Eggerthellaceae	Eggerthella	timonensis
NTU_413	Bacteria	Proteobacteria	Gammaproteobacteria	Salinisphaerales	Solimonadaceae	Alkanibacter	NA
NTU_414	Bacteria	Actinobacteriota	Actinobacteria	Micrococcales	Micrococcaceae	Arthrobacter	luteolus
NTU_415	Bacteria	Firmicutes	Bacilli	Lactobacillales	Enterococcaceae	Enterococcus	rotai
NTU_416	Bacteria	Proteobacteria	Gammaproteobacteria	Burkholderiales	Comamonadaceae	Hylemonella	gracilis
NTU_417	Bacteria	Bacteroidota	Bacteroidia	Cytophagales	Cytophagaceae	Cytophaga	hutchinsonii
NTU_418	Bacteria	Proteobacteria	Gammaproteobacteria	Burkholderiales	Alcaligenaceae	Oligella	urethralis
NTU_419	Bacteria	Actinobacteriota	Actinobacteria	Pseudonocardiales	Pseudonocardiaceae	Actinomycetospora	chibensis
NTU_420	Bacteria	Firmicutes	Negativicutes	Veillonellales-Selenomonadales	Sporomusaceae	Pelosinus	fermentans
NTU_421	Bacteria	Proteobacteria	Gammaproteobacteria	Pseudomonadales	Pseudomonadaceae	Pseudomonas	kuykendallii
NTU_422	Bacteria	Bdellovibrionota	Bdellovibrionia	Bdellovibrionales	Bdellovibrionaceae	Bdellovibrio	bacteriovorus
NTU_423	Bacteria	Actinobacteriota	Actinobacteria	Micrococcales	Dermacoccaceae	Flexivirga	alba
NTU_424	Bacteria	Proteobacteria	Gammaproteobacteria	Diplorickettsiales	Diplorickettsiaceae	Rickettsiella	viridis
NTU_425	Bacteria	Desulfobacterota	Desulfovibrionia	Desulfovibrionales	Desulfovibrionaceae	Desulfovibrio	NA
NTU_426	Bacteria	Bacteroidota	Bacteroidia	Bacteroidales	Bacteroidaceae	Bacteroides	rodentium
NTU_427	Bacteria	Acidobacteriota	Acidobacteriae	Acidobacteriales	Acidobacteriaceae (Subgroup 1)	Granulicella	cerasi
NTU_428	Bacteria	Proteobacteria	Gammaproteobacteria	PLTA13	NA	NA	NA
NTU_429	Bacteria	Proteobacteria	Alphaproteobacteria	Rickettsiales	Rickettsiaceae	NA	NA
NTU_430	Bacteria	Proteobacteria	Gammaproteobacteria	Burkholderiales	Comamonadaceae	Diaphorobacter	ruginosibacter
NTU_431	Bacteria	Proteobacteria	Gammaproteobacteria	Xanthomonadales	Xanthomonadaceae	Lysobacter	silvestris
NTU_432	Bacteria	Bacteroidota	Bacteroidia	Chitinophagales	Chitinophagaceae	Flavitalea	NA
NTU_433	Bacteria	Proteobacteria	Gammaproteobacteria	Burkholderiales	Oxalobacteraceae	Herminiimonas	arsenitoxidans
NTU_434	Bacteria	Actinobacteriota	Actinobacteria	Micrococcales	Microbacteriaceae	Microbacterium	aurum
NTU_435	Bacteria	Proteobacteria	Alphaproteobacteria	Sphingomonadales	Sphingomonadaceae	Sandaracinobacter	NA
NTU_436	Bacteria	Proteobacteria	Gammaproteobacteria	Xanthomonadales	Xanthomonadaceae	Luteimonas	huabeiensis
NTU_437	Bacteria	Firmicutes	Clostridia	Lachnospirales	Lachnospiraceae	GCA-9NANANA66575	NA
NTU_438	Bacteria	Bacteroidota	Bacteroidia	Cytophagales	Hymenobacteraceae	Hymenobacter	monticola
NTU_439	Bacteria	Firmicutes	Clostridia	Oscillospirales	Ruminococcaceae	Angelakisella	NA
NTU_440	Bacteria	Proteobacteria	Alphaproteobacteria	Rhizobiales	Xanthobacteraceae	Pseudorhodoplanes	sinuspersici
NTU_441	Bacteria	Proteobacteria	Gammaproteobacteria	Burkholderiales	Burkholderiaceae	Burkholderia-Caballeronia-Paraburkholderia	cenocepacia
NTU_442	Bacteria	Bacteroidota	Bacteroidia	Bacteroidales	Rikenellaceae	Alistipes	timonensis
NTU_443	Bacteria	Proteobacteria	Gammaproteobacteria	Pseudomonadales	Moraxellaceae	Acinetobacter	bohemicus
NTU_444	Bacteria	Actinobacteriota	Actinobacteria	Micrococcales	Dermatophilaceae	Kineosphaera	limosa
NTU_445	Bacteria	Patescibacteria	Saccharimonadia	Saccharimonadales	WWH38	NA	NA
NTU_446	Bacteria	Proteobacteria	Gammaproteobacteria	Pseudomonadales	Cellvibrionaceae	Cellvibrio	NA
NTU_447	Bacteria	Bacteroidota	Bacteroidia	Bacteroidales	Bacteroidaceae	Bacteroides	faecichinchillae
NTU_448	Bacteria	Actinobacteriota	Actinobacteria	Micrococcales	Microbacteriaceae	Microbacterium	saccharophilum
NTU_449	Bacteria	Bacteroidota	Bacteroidia	Bacteroidales	Tannerellaceae	Parabacteroides	chinchillae
NTU_450	Bacteria	Actinobacteriota	Actinobacteria	Micrococcales	Dermacoccaceae	Barrientosiimonas	humi
NTU_451	Bacteria	Proteobacteria	Gammaproteobacteria	Burkholderiales	Comamonadaceae	Rhizobacter	gummiphilus
NTU_452	Bacteria	Firmicutes	Clostridia	Peptostreptococcales-Tissierellales	Peptostreptococcaceae	Paraclostridium	NA
NTU_453	Bacteria	Verrucomicrobiota	Verrucomicrobiae	Verrucomicrobiales	Verrucomicrobiaceae	Brevifollis	gellanilyticus
NTU_454	Bacteria	Firmicutes	Negativicutes	Veillonellales-Selenomonadales	Selenomonadaceae	Megamonas	funiformis
NTU_455	Bacteria	Proteobacteria	Gammaproteobacteria	Enterobacterales	Enterobacteriaceae	Citrobacter	braakii
NTU_456	Bacteria	Proteobacteria	Gammaproteobacteria	Xanthomonadales	Xanthomonadaceae	Stenotrophomonas	maltophilia
NTU_457	Bacteria	Proteobacteria	Gammaproteobacteria	Burkholderiales	Burkholderiaceae	Ralstonia	mannitolilytica
NTU_458	Bacteria	Firmicutes	Clostridia	Oscillospirales	Oscillospiraceae	Intestinimonas	NA
NTU_459	Bacteria	Firmicutes	Negativicutes	Veillonellales-Selenomonadales	Veillonellaceae	Dialister	invisus
NTU_460	Bacteria	Bacteroidota	Bacteroidia	Bacteroidales	Bacteroidaceae	Bacteroides	stercorirosoris
NTU_461	Bacteria	Bacteroidota	Bacteroidia	Flavobacteriales	Weeksellaceae	Moheibacter	sediminis
NTU_462	Bacteria	Bacteroidota	Bacteroidia	Sphingobacteriales	Sphingobacteriaceae	Arcticibacter	NA
NTU_463	Bacteria	Bacteroidota	Bacteroidia	Chitinophagales	Chitinophagaceae	Taibaiella	chishuiensis
NTU_464	Bacteria	Firmicutes	Clostridia	Lachnospirales	Lachnospiraceae	Blautia	stercoris
NTU_465	Bacteria	Proteobacteria	Alphaproteobacteria	Rhodobacterales	Rhodobacteraceae	Amaricoccus	NA
NTU_466	Bacteria	Proteobacteria	Gammaproteobacteria	Burkholderiales	Neisseriaceae	Neisseria	macacae
NTU_467	Bacteria	Firmicutes	Negativicutes	Veillonellales-Selenomonadales	Veillonellaceae	Veillonella	criceti
NTU_468	Bacteria	Actinobacteriota	Actinobacteria	Micrococcales	Microbacteriaceae	Schumannella	NA
NTU_469	Bacteria	Acidobacteriota	Acidobacteriae	Acidobacteriales	Acidobacteriaceae (Subgroup 1)	Terriglobus	roseus
NTU_470	Bacteria	Proteobacteria	Gammaproteobacteria	Enterobacterales	Enterobacteriaceae	Enterobacter	ludwigii
NTU_471	Bacteria	Actinobacteriota	Actinobacteria	Micrococcales	Dermatophilaceae	Mobilicoccus	pelagius
NTU_472	Bacteria	Bacteroidota	Bacteroidia	Cytophagales	Spirosomaceae	Leadbetterella	NA
NTU_473	Bacteria	Firmicutes	Bacilli	Lactobacillales	Enterococcaceae	Enterococcus	phoeniculicola
NTU_474	Bacteria	Firmicutes	Clostridia	Lachnospirales	Lachnospiraceae	Roseburia	hominis
NTU_475	Bacteria	Actinobacteriota	Actinobacteria	Frankiales	Nakamurellaceae	Nakamurella	panacisegetis
NTU_476	Bacteria	Chloroflexi	Ktedonobacteria	Ktedonobacterales	JG3NA-KF-AS9	NA	NA
NTU_477	Bacteria	Proteobacteria	Alphaproteobacteria	Sphingomonadales	Sphingomonadaceae	Novosphingobium	naphthae
NTU_478	Bacteria	Actinobacteriota	Acidimicrobiia	Microtrichales	Microtrichaceae	IMCC262NA7	NA
NTU_479	Bacteria	Verrucomicrobiota	Verrucomicrobiae	Opitutales	Opitutaceae	NA	NA
NTU_480	Bacteria	Firmicutes	Bacilli	Bacillales	Bacillaceae	Bacillus	songklensis
NTU_481	Bacteria	Proteobacteria	Alphaproteobacteria	Sphingomonadales	Sphingomonadaceae	Altererythrobacter	troitsensis
NTU_482	Bacteria	Planctomycetota	Phycisphaerae	Phycisphaerales	Phycisphaeraceae	AKYG587	NA
NTU_483	Bacteria	Proteobacteria	Gammaproteobacteria	Pseudomonadales	Pseudomonadaceae	Pseudomonas	protegens
NTU_484	Bacteria	Proteobacteria	Gammaproteobacteria	Xanthomonadales	Xanthomonadaceae	SN8	NA
NTU_485	Bacteria	Patescibacteria	Microgenomatia	Candidatus Daviesbacteria	NA	NA	NA
NTU_486	Bacteria	Verrucomicrobiota	Verrucomicrobiae	Pedosphaerales	Pedosphaeraceae	DEV114	NA
NTU_487	Bacteria	Proteobacteria	Gammaproteobacteria	Burkholderiales	Neisseriaceae	Eikenella	corrodens
NTU_488	Bacteria	Proteobacteria	Alphaproteobacteria	Sphingomonadales	Sphingomonadaceae	NA	NA
NTU_489	Bacteria	Proteobacteria	Gammaproteobacteria	Pseudomonadales	Moraxellaceae	Cavicella	NA
NTU_490	Bacteria	Firmicutes	Clostridia	Oscillospirales	Ruminococcaceae	Harryflintia	NA
NTU_491	Bacteria	Bacteroidota	Bacteroidia	Flavobacteriales	Weeksellaceae	Chryseobacterium	scophthalmum
NTU_492	Bacteria	Proteobacteria	Alphaproteobacteria	Sphingomonadales	Sphingomonadaceae	Sphingobium	endophyticum
NTU_493	Bacteria	Bacteroidota	Bacteroidia	Chitinophagales	Chitinophagaceae	Niabella	thaonhiensis
NTU_494	Bacteria	Proteobacteria	Alphaproteobacteria	Paracaedibacterales	Paracaedibacteraceae	Candidatus Finniella	NA
NTU_495	Bacteria	Proteobacteria	Gammaproteobacteria	Burkholderiales	Rhodocyclaceae	Z-35	NA
NTU_496	Bacteria	Planctomycetota	Phycisphaerae	Tepidisphaerales	Tepidisphaeraceae	Tepidisphaera	NA
NTU_497	Bacteria	Campylobacterota	Campylobacteria	Campylobacterales	Arcobacteraceae	NA	NA
NTU_498	Bacteria	Bacteroidota	Bacteroidia	Cytophagales	Cytophagaceae	Cytophaga	aurantiaca
NTU_499	Bacteria	Bacteroidota	Bacteroidia	Sphingobacteriales	Sphingobacteriaceae	Pedobacter	lusitanus
NTU_500	Bacteria	Proteobacteria	Alphaproteobacteria	Rhizobiales	Xanthobacteraceae	Variibacter	gotjawalensis
NTU_501	Bacteria	Proteobacteria	Gammaproteobacteria	Burkholderiales	Nitrosomonadaceae	966-1	NA
NTU_502	Bacteria	Armatimonadota	Chthonomonadetes	Chthonomonadales	Chthonomonadaceae	Chthonomonas	NA
NTU_503	Bacteria	Proteobacteria	Gammaproteobacteria	Pseudomonadales	Moraxellaceae	Acinetobacter	dispersus
NTU_504	Bacteria	Actinobacteriota	Actinobacteria	Propionibacteriales	Propionibacteriaceae	Tessaracoccus	nasisuum
NTU_505	Bacteria	Proteobacteria	Gammaproteobacteria	Enterobacterales	Enterobacteriaceae	Klebsiella	aerogenes
NTU_506	Bacteria	Dependentiae	Babeliae	Babeliales	UBA124NA9	NA	NA
NTU_507	Bacteria	Verrucomicrobiota	Verrucomicrobiae	Chthoniobacterales	Chthoniobacteraceae	LD29	NA
NTU_508	Bacteria	Proteobacteria	Alphaproteobacteria	Rhizobiales	Rhizobiaceae	Allorhizobium-Neorhizobium-Pararhizobium-Rhizobium	metallidurans
NTU_509	Bacteria	Verrucomicrobiota	Verrucomicrobiae	Pedosphaerales	Pedosphaeraceae	Ellin517	NA
NTU_510	Bacteria	Myxococcota	Polyangia	Polyangiales	Polyangiaceae	Labilithrix	luteola
NTU_511	Bacteria	Bacteroidota	Bacteroidia	Flavobacteriales	Weeksellaceae	Chryseobacterium	massiliae
NTU_512	Bacteria	Actinobacteriota	Actinobacteria	Propionibacteriales	Nocardioidaceae	Nocardioides	rotundus
NTU_513	Bacteria	Actinobacteriota	Actinobacteria	Propionibacteriales	Propionibacteriaceae	Friedmanniella	endophytica
NTU_514	Bacteria	Proteobacteria	Alphaproteobacteria	Rhizobiales	Xanthobacteraceae	Bradyrhizobium	lablabi
NTU_515	Bacteria	Bdellovibrionota	Bdellovibrionia	Bacteriovoracales	Bacteriovoracaceae	Bacteriovorax	NA
NTU_516	Bacteria	Bacteroidota	Bacteroidia	Chitinophagales	Chitinophagaceae	Filobacterium	NA
NTU_517	Bacteria	Firmicutes	Bacilli	Bacillales	Bacillaceae	Bacillus	endoradicis
NTU_518	Bacteria	Proteobacteria	Gammaproteobacteria	HglApr721	NA	NA	NA
NTU_519	Bacteria	Proteobacteria	Gammaproteobacteria	Salinisphaerales	Solimonadaceae	Nevskia	NA
NTU_520	Bacteria	Bdellovibrionota	Bdellovibrionia	Bdellovibrionales	Bdellovibrionaceae	Bdellovibrio	NA
NTU_521	Bacteria	Verrucomicrobiota	Verrucomicrobiae	Verrucomicrobiales	Verrucomicrobiaceae	Prosthecobacter	NA
NTU_522	Bacteria	Proteobacteria	Gammaproteobacteria	Xanthomonadales	Xanthomonadaceae	Stenotrophomonas	rhizophila
NTU_523	Bacteria	Proteobacteria	Alphaproteobacteria	Rhizobiales	Rhizobiales Incertae Sedis	Nordella	NA
NTU_524	Bacteria	Chloroflexi	Ktedonobacteria	Ktedonobacterales	Ktedonobacteraceae	HSB OF53-FNA7	NA
NTU_525	Bacteria	Bacteroidota	Bacteroidia	Bacteroidales	Marinifilaceae	Butyricimonas	paravirosa
NTU_526	Bacteria	Actinobacteriota	Actinobacteria	Actinomycetales	Actinomycetaceae	Actinomyces	pacaensis
NTU_527	Bacteria	Bacteroidota	Bacteroidia	Flavobacteriales	Weeksellaceae	Empedobacter	brevis
NTU_528	Bacteria	Proteobacteria	Gammaproteobacteria	CCD24	NA	NA	NA
NTU_529	Bacteria	Actinobacteriota	Actinobacteria	Propionibacteriales	Nocardioidaceae	Nocardioides	alpinus
NTU_530	Bacteria	Desulfobacterota	Desulfovibrionia	Desulfovibrionales	Desulfovibrionaceae	Desulfovibrio	fairfieldensis
NTU_531	Bacteria	Proteobacteria	Gammaproteobacteria	Pseudomonadales	Pseudohongiellaceae	BIyi1NA	NA
NTU_532	Bacteria	Actinobacteriota	Actinobacteria	Micrococcales	Cellulomonadaceae	Cellulomonas	terrae
NTU_533	Bacteria	Firmicutes	Bacilli	Lactobacillales	Lactobacillaceae	Lactobacillus	jensenii
NTU_534	Bacteria	Proteobacteria	Alphaproteobacteria	Rhizobiales	Beijerinckiaceae	Roseiarcus	NA
NTU_535	Bacteria	Proteobacteria	Gammaproteobacteria	Enterobacterales	Budviciaceae	Budvicia	diplopodorum
NTU_536	Bacteria	Proteobacteria	Gammaproteobacteria	Enterobacterales	Enterobacteriaceae	Buttiauxella	NA
NTU_537	Bacteria	Planctomycetota	Planctomycetes	Isosphaerales	Isosphaeraceae	Aquisphaera	NA
NTU_538	Bacteria	Myxococcota	Polyangia	Polyangiales	Polyangiaceae	Sorangium	NA
NTU_539	Bacteria	Proteobacteria	Gammaproteobacteria	Xanthomonadales	Rhodanobacteraceae	Chiayiivirga	NA
NTU_540	Bacteria	Cyanobacteria	Vampirivibrionia	Vampirovibrionales	NA	NA	NA
NTU_541	Bacteria	Dependentiae	Babeliae	Babeliales	UBA12411	NA	NA
NTU_542	Bacteria	Firmicutes	Clostridia	Peptostreptococcales-Tissierellales	Family XI	Murdochiella	vaginalis
NTU_543	Bacteria	Proteobacteria	Alphaproteobacteria	Rhizobiales	Xanthobacteraceae	Rhodopseudomonas	NA
NTU_544	Bacteria	Bacteroidota	Bacteroidia	Cytophagales	Microscillaceae	Hassallia	NA
NTU_545	Bacteria	Firmicutes	Negativicutes	Veillonellales-Selenomonadales	Selenomonadaceae	Megamonas	NA
NTU_546	Bacteria	Fibrobacterota	Fibrobacteria	Fibrobacterales	Fibrobacteraceae	possible genus NA4	NA
NTU_547	Bacteria	Proteobacteria	Gammaproteobacteria	KF-JG3NA-C25	NA	NA	NA
NTU_548	Bacteria	Cyanobacteria	Vampirivibrionia	Vampirovibrionales	Vampirovibrionaceae	NA	NA
NTU_549	Bacteria	Proteobacteria	Gammaproteobacteria	EV818SWSAP88	NA	NA	NA
NTU_550	Bacteria	Planctomycetota	Phycisphaerae	Tepidisphaerales	CPla-3 termite group	NA	NA
NTU_551	Bacteria	Bacteroidota	Bacteroidia	Chitinophagales	Chitinophagaceae	Parafilimonas	NA
NTU_552	Bacteria	Firmicutes	Clostridia	Lachnospirales	Lachnospiraceae	Catenibacillus	NA
NTU_553	Bacteria	Verrucomicrobiota	Verrucomicrobiae	Verrucomicrobiales	Akkermansiaceae	Akkermansia	NA
NTU_554	Bacteria	Myxococcota	Polyangia	Polyangiales	Polyangiaceae	NA	NA
NTU_555	Bacteria	Myxococcota	Myxococcia	Myxococcales	Myxococcaceae	P3OB-42	NA
NTU_556	Bacteria	Proteobacteria	Gammaproteobacteria	Burkholderiales	Rhodocyclaceae	Uliginosibacterium	NA
NTU_557	Bacteria	Proteobacteria	Gammaproteobacteria	Xanthomonadales	Rhodanobacteraceae	Pseudofulvimonas	NA
NTU_558	Bacteria	Bacteroidota	Bacteroidia	Chitinophagales	Saprospiraceae	NA	NA
NTU_559	Bacteria	Deinococcota	Deinococci	Deinococcales	Deinococcaceae	Deinococcus	navajonensis
NTU_560	Bacteria	Proteobacteria	Gammaproteobacteria	Burkholderiales	Oxalobacteraceae	Undibacterium	squillarum
NTU_561	Bacteria	Bacteroidota	Bacteroidia	Bacteroidales	Dysgonomonadaceae	Dysgonomonas	NA
NTU_562	Bacteria	Proteobacteria	Gammaproteobacteria	Burkholderiales	Neisseriaceae	Neisseria	zoodegmatis
NTU_563	Bacteria	Proteobacteria	Alphaproteobacteria	Sphingomonadales	Sphingomonadaceae	Altererythrobacter	NA
NTU_564	Bacteria	Proteobacteria	Gammaproteobacteria	Burkholderiales	Neisseriaceae	Neisseria	perflava
NTU_565	Bacteria	Bacteroidota	Bacteroidia	Chitinophagales	37-13	NA	NA
NTU_566	Bacteria	Proteobacteria	Gammaproteobacteria	Xanthomonadales	Xanthomonadaceae	Arenimonas	subflava
NTU_567	Bacteria	Elusimicrobiota	Lineage IIb	NA	NA	NA	NA
NTU_568	Bacteria	Bacteroidota	Bacteroidia	Chitinophagales	Chitinophagaceae	Lacibacter	NA
NTU_569	Bacteria	Bacteroidota	Bacteroidia	Bacteroidales	Barnesiellaceae	NA	NA
NTU_570	Bacteria	Proteobacteria	Gammaproteobacteria	Xanthomonadales	Rhodanobacteraceae	Frateuria	NA
NTU_571	Bacteria	Proteobacteria	Gammaproteobacteria	Enterobacterales	Pasteurellaceae	Mannheimia	varigena
NTU_572	Bacteria	Verrucomicrobiota	Verrucomicrobiae	Methylacidiphilales	Methylacidiphilaceae	NA	NA
NTU_573	Bacteria	Firmicutes	Clostridia	Oscillospirales	Ruminococcaceae	Ruminococcus	bicirculans
NTU_574	Bacteria	Proteobacteria	Gammaproteobacteria	Enterobacterales	Pasteurellaceae	Pasteurella	oralis
NTU_575	Bacteria	Bacteroidota	Bacteroidia	Cytophagales	Spirosomaceae	Larkinella	NA
NTU_576	Bacteria	Proteobacteria	Alphaproteobacteria	Rhizobiales	Rhizobiaceae	Allorhizobium-Neorhizobium-Pararhizobium-Rhizobium	leguminosarum
NTU_577	Bacteria	Proteobacteria	Gammaproteobacteria	Burkholderiales	Comamonadaceae	Xenophilus	azovorans
NTU_578	Bacteria	Proteobacteria	Alphaproteobacteria	Rhizobiales	Rhizobiaceae	NA	NA
NTU_579	Bacteria	Myxococcota	Myxococcia	Myxococcales	Myxococcaceae	KD3-1NA	NA
NTU_580	Bacteria	Proteobacteria	Gammaproteobacteria	Enterobacterales	Erwiniaceae	Pantoea	ananatis
NTU_581	Bacteria	Actinobacteriota	Actinobacteria	Micrococcales	Dermacoccaceae	Calidifontibacter	terrae
NTU_582	Bacteria	Bacteroidota	Bacteroidia	Bacteroidales	Bacteroidaceae	Bacteroides	cutis
NTU_583	Bacteria	Firmicutes	Bacilli	Bacillales	Planococcaceae	Psychrobacillus	psychrodurans
NTU_584	Bacteria	Proteobacteria	Gammaproteobacteria	Nitrosococcales	Nitrosococcaceae	wb1-P19	NA
NTU_585	Bacteria	Proteobacteria	Gammaproteobacteria	Burkholderiales	Methylophilaceae	MM1	NA
NTU_586	Bacteria	Bacteroidota	Bacteroidia	Sphingobacteriales	FFCH9454	NA	NA
NTU_587	Bacteria	Cyanobacteria	Cyanobacteriia	Leptolyngbyales	Leptolyngbyaceae	Leptolyngbya PCC-63NA6	NA
NTU_588	Bacteria	Firmicutes	Bacilli	Staphylococcales	Staphylococcaceae	Staphylococcus	capitis
NTU_589	Bacteria	Actinobacteriota	Actinobacteria	Kineosporiales	Kineosporiaceae	NA	NA
NTU_590	Bacteria	Proteobacteria	Alphaproteobacteria	Sphingomonadales	Sphingomonadaceae	Novosphingobium	colocasiae
NTU_591	Bacteria	Bacteroidota	Bacteroidia	Sphingobacteriales	LiUU-11-161	NA	NA
NTU_592	Bacteria	Proteobacteria	Gammaproteobacteria	Burkholderiales	Neisseriaceae	Neisseria	sicca
NTU_593	Bacteria	Firmicutes	Clostridia	Lachnospirales	Lachnospiraceae	Roseburia	NA
NTU_594	Bacteria	Actinobacteriota	Actinobacteria	Propionibacteriales	Propionibacteriaceae	Tessaracoccus	terricola
NTU_595	Bacteria	Proteobacteria	Gammaproteobacteria	Burkholderiales	Neisseriaceae	Eikenella	NA
NTU_596	Bacteria	Proteobacteria	Alphaproteobacteria	Rhizobiales	Beijerinckiaceae	NA	NA
NTU_597	Bacteria	Actinobacteriota	Actinobacteria	Propionibacteriales	Propionibacteriaceae	Tessaracoccus	bendigoensis
NTU_598	Bacteria	Proteobacteria	Gammaproteobacteria	Pseudomonadales	Moraxellaceae	Acinetobacter	calcoaceticus
NTU_599	Bacteria	Bacteroidota	Bacteroidia	Chitinophagales	Chitinophagaceae	Taibaiella	NA
NTU_600	Bacteria	Actinobacteriota	Actinobacteria	Micrococcales	Intrasporangiaceae	Ornithinibacter	NA
NTU_601	Bacteria	Proteobacteria	Gammaproteobacteria	Burkholderiales	Comamonadaceae	Aquabacterium	commune
NTU_602	Bacteria	Firmicutes	Clostridia	Lachnospirales	Lachnospiraceae	Frisingicoccus	NA
NTU_603	Bacteria	Actinobacteriota	Actinobacteria	Micrococcales	Dermatophilaceae	NA	NA
NTU_604	Bacteria	Proteobacteria	Gammaproteobacteria	Pseudomonadales	211ds2NA	NA	NA
NTU_605	Bacteria	Actinobacteriota	Actinobacteria	Micrococcales	Intrasporangiaceae	Tetrasphaera	australiensis
NTU_606	Bacteria	Firmicutes	Clostridia	Lachnospirales	Lachnospiraceae	Hespellia	NA
NTU_607	Bacteria	Patescibacteria	Gracilibacteria	Candidatus Peribacteria	NA	NA	NA
NTU_608	Bacteria	Bacteroidota	Bacteroidia	Cytophagales	Spirosomaceae	Fibrella	NA
NTU_609	Bacteria	Actinobacteriota	Actinobacteria	Propionibacteriales	Propionibacteriaceae	Brooklawnia	NA
NTU_610	Bacteria	Firmicutes	Clostridia	Clostridiales	Clostridiaceae	Clostridium sensu stricto 1	NA
NTU_611	Bacteria	Proteobacteria	Alphaproteobacteria	Rhizobiales	Beijerinckiaceae	Bosea	minatitlanensis
NTU_612	Bacteria	Actinobacteriota	Actinobacteria	Streptomycetales	Streptomycetaceae	E1B-B3-114	NA
NTU_613	Bacteria	Proteobacteria	Gammaproteobacteria	Enterobacterales	Enterobacteriaceae	Cedecea	davisae
NTU_614	Bacteria	Desulfobacterota	Desulfuromonadia	Desulfuromonadales	Desulfuromonadaceae	Desulfuromonas	palmitatis
NTU_615	Bacteria	Proteobacteria	Gammaproteobacteria	Burkholderiales	Rhodocyclaceae	Georgfuchsia	NA
NTU_616	Bacteria	Actinobacteriota	Actinobacteria	Micrococcales	Microbacteriaceae	Microbacterium	phyllosphaerae
NTU_617	Bacteria	Spirochaetota	Brachyspirae	Brachyspirales	LHNA41	NA	NA
NTU_618	Bacteria	Verrucomicrobiota	Verrucomicrobiae	UA11	NA	NA	NA
NTU_619	Bacteria	Acidobacteriota	Acidobacteriae	Solibacterales	Solibacteraceae	Candidatus Solibacter	usitatus
NTU_620	Bacteria	Bacteroidota	Bacteroidia	Cytophagales	Hymenobacteraceae	Hymenobacter	bucti
NTU_621	Bacteria	Proteobacteria	Alphaproteobacteria	Rickettsiales	Fokiniaceae	NA	NA
NTU_622	Bacteria	Bdellovibrionota	Bdellovibrionia	Bacteriovoracales	Bacteriovoracaceae	Bacteriovorax	stolpii
NTU_623	Bacteria	Proteobacteria	Gammaproteobacteria	Pseudomonadales	Moraxellaceae	Acinetobacter	pragensis
NTU_624	Bacteria	Bacteroidota	Bacteroidia	Chitinophagales	Chitinophagaceae	Haoranjiania	flava
NTU_625	Bacteria	Firmicutes	Clostridia	Lachnospirales	Lachnospiraceae	Hespellia	porcina
NTU_626	Bacteria	Firmicutes	Negativicutes	Acidaminococcales	Acidaminococcaceae	Acidaminococcus	intestini
NTU_627	Bacteria	Bacteroidota	Bacteroidia	Flavobacteriales	Crocinitomicaceae	Fluviicola	taffensis
NTU_628	Bacteria	Firmicutes	Negativicutes	Veillonellales-Selenomonadales	Selenomonadaceae	Mitsuokella	jalaludinii
NTU_629	Bacteria	Bacteroidota	Bacteroidia	Chitinophagales	Chitinophagaceae	Flavihumibacter	stibioxidans
NTU_630	Bacteria	Firmicutes	Clostridia	Peptostreptococcales-Tissierellales	Sedimentibacteraceae	Sedimentibacter	hongkongensis
NTU_631	Bacteria	Proteobacteria	Gammaproteobacteria	Xanthomonadales	Xanthomonadaceae	Stenotrophomonas	NA
NTU_632	Bacteria	Firmicutes	Bacilli	Lactobacillales	Carnobacteriaceae	NA	NA
NTU_633	Bacteria	Proteobacteria	Gammaproteobacteria	Xanthomonadales	Xanthomonadaceae	Stenotrophomonas	nitritireducens
NTU_634	Bacteria	Firmicutes	Clostridia	Lachnospirales	Lachnospiraceae	Hespellia	stercorisuis
NTU_635	Bacteria	Bacteroidota	Bacteroidia	Chitinophagales	Chitinophagaceae	Terrimonas	crocea
NTU_636	Bacteria	Proteobacteria	Gammaproteobacteria	Burkholderiales	Comamonadaceae	Paucibacter	toxinivorans
NTU_637	Bacteria	Verrucomicrobiota	Verrucomicrobiae	Opitutales	Opitutaceae	Lacunisphaera	limnophila
NTU_638	Bacteria	Firmicutes	Bacilli	Lactobacillales	Lactobacillaceae	Paucilactobacillus	NA
NTU_639	Bacteria	Proteobacteria	Gammaproteobacteria	Enterobacterales	Pasteurellaceae	Cricetibacter	NA
NTU_640	Bacteria	Proteobacteria	Gammaproteobacteria	Burkholderiales	Nitrosomonadaceae	P3OB-51	NA
NTU_641	Bacteria	Bacteroidota	Bacteroidia	Bacteroidales	Rikenellaceae	Rikenella	NA
NTU_642	Bacteria	Proteobacteria	Alphaproteobacteria	Rhodobacterales	Rhodobacteraceae	Paracoccus	contaminans
NTU_643	Bacteria	Firmicutes	Clostridia	Lachnospirales	Lachnospiraceae	4541NA	NA
NTU_644	Bacteria	Firmicutes	Bacilli	Lactobacillales	Lactobacillaceae	Weissella	cibaria
NTU_645	Bacteria	Firmicutes	Clostridia	Peptostreptococcales-Tissierellales	Family XI	Murdochiella	NA
NTU_646	Bacteria	Bacteroidota	Bacteroidia	Cytophagales	Cytophagaceae	NA	NA
NTU_647	Bacteria	Campylobacterota	Campylobacteria	Campylobacterales	Campylobacteraceae	Campylobacter	pinnipediorum
NTU_648	Bacteria	Acidobacteriota	Subgroup 11	NA	NA	NA	NA
NTU_649	Bacteria	Proteobacteria	Gammaproteobacteria	CHAB-XI-27	NA	NA	NA
NTU_650	Bacteria	Proteobacteria	Alphaproteobacteria	Rhizobiales	Rhizobiaceae	Phyllobacterium	zundukense
NTU_651	Bacteria	Firmicutes	Clostridia	Peptostreptococcales-Tissierellales	Anaerovoracaceae	Anaerovorax	NA
NTU_652	Bacteria	Proteobacteria	Gammaproteobacteria	Burkholderiales	Comamonadaceae	Rhizobacter	NA
NTU_653	Bacteria	Proteobacteria	Gammaproteobacteria	Burkholderiales	Leeiaceae	Leeia	oryzae
NTU_654	Bacteria	Firmicutes	Bacilli	Lactobacillales	Lactobacillaceae	Lactobacillus	NA
NTU_655	Bacteria	Bacteroidota	Bacteroidia	Cytophagales	Microscillaceae	Flexibacter	NA
NTU_656	Bacteria	Proteobacteria	Gammaproteobacteria	Enterobacterales	Yersiniaceae	Rahnella1	NA
NTU_657	Bacteria	Acidobacteriota	Acidobacteriae	Acidobacteriales	Acidobacteriaceae (Subgroup 1)	Bryocella	NA
NTU_658	Bacteria	Bdellovibrionota	Oligoflexia	Silvanigrellales	Silvanigrellaceae	Silvanigrella	aquatica
NTU_659	Bacteria	Firmicutes	Bacilli	Erysipelotrichales	Erysipelatoclostridiaceae	Coprobacillus	NA
NTU_660	Bacteria	Proteobacteria	Gammaproteobacteria	Enterobacterales	Hafniaceae	Hafnia-Obesumbacterium	NA
NTU_661	Bacteria	Proteobacteria	Gammaproteobacteria	Burkholderiales	Neisseriaceae	Snodgrassella	NA
NTU_662	Bacteria	Firmicutes	Clostridia	Oscillospirales	Ruminococcaceae	Phocea	NA
NTU_663	Bacteria	Bacteroidota	Bacteroidia	Chitinophagales	Chitinophagaceae	NA	NA
NTU_664	Bacteria	Bacteroidota	Bacteroidia	Chitinophagales	Chitinophagaceae	Rurimicrobium	NA
NTU_665	Bacteria	Proteobacteria	Gammaproteobacteria	Enterobacterales	Enterobacteriaceae	Lelliottia	jeotgali
NTU_666	Bacteria	Proteobacteria	Gammaproteobacteria	JG36-TzT-191	NA	NA	NA
NTU_667	Bacteria	Proteobacteria	Gammaproteobacteria	Xanthomonadales	Rhodanobacteraceae	Dyella	NA
NTU_668	Bacteria	Planctomycetota	Planctomycetes	Isosphaerales	Isosphaeraceae	Candidatus Nostocoida	NA
NTU_669	Bacteria	Proteobacteria	Gammaproteobacteria	Burkholderiales	Comamonadaceae	Rhodoferax	koreense
NTU_670	Bacteria	Actinobacteriota	Actinobacteria	Micrococcales	Intrasporangiaceae	Kribbia	NA
NTU_671	Bacteria	Proteobacteria	Alphaproteobacteria	Sphingomonadales	Sphingomonadaceae	Novosphingobium	NA
NTU_672	Bacteria	Myxococcota	Polyangia	Polyangiales	Polyangiaceae	Minicystis	NA
NTU_673	Bacteria	Verrucomicrobiota	Verrucomicrobiae	Chthoniobacterales	NA1D2Z36	NA	NA
NTU_674	Bacteria	Actinobacteriota	Actinobacteria	Micrococcales	Micrococcaceae	Paenarthrobacter	NA
NTU_675	Bacteria	Actinobacteriota	Actinobacteria	Propionibacteriales	Propionibacteriaceae	Tessaracoccus	aquimaris
NTU_676	Bacteria	Firmicutes	Clostridia	Lachnospirales	Lachnospiraceae	CAG-56	NA
NTU_677	Bacteria	Actinobacteriota	Actinobacteria	Corynebacteriales	Corynebacteriaceae	Corynebacterium	glyciniphilum
NTU_678	Bacteria	Actinobacteriota	Thermoleophilia	Solirubrobacterales	Solirubrobacteraceae	JCM 18997	NA
NTU_679	Bacteria	Proteobacteria	Gammaproteobacteria	Enterobacterales	Pasteurellaceae	Histophilus	NA
NTU_680	Bacteria	Firmicutes	Clostridia	Oscillospirales	Ruminococcaceae	Candidatus Soleaferrea	massiliensis
NTU_681	Bacteria	Proteobacteria	Alphaproteobacteria	Sphingomonadales	Sphingomonadaceae	Parablastomonas	NA
NTU_682	Bacteria	Firmicutes	Bacilli	Lactobacillales	Enterococcaceae	Enterococcus	wangshanyuanii
NTU_683	Bacteria	Proteobacteria	Gammaproteobacteria	Burkholderiales	Alcaligenaceae	Derxia	NA
NTU_684	Bacteria	Proteobacteria	Gammaproteobacteria	Burkholderiales	Oxalobacteraceae	Massilia	violaceinigra
NTU_685	Bacteria	Firmicutes	Bacilli	Lactobacillales	Catellicoccaceae	Catellicoccus	NA
NTU_686	Bacteria	Bacteroidota	Bacteroidia	Cytophagales	Spirosomaceae	Spirosoma	pollinicola
NTU_687	Bacteria	Proteobacteria	Alphaproteobacteria	Sphingomonadales	Sphingomonadaceae	Sphingopyxis	fribergensis
NTU_688	Bacteria	Firmicutes	Clostridia	Oscillospirales	Oscillospiraceae	NA	NA
NTU_689	Bacteria	Firmicutes	Bacilli	Lactobacillales	Listeriaceae	Listeria	phage
NTU_690	Bacteria	Cyanobacteria	Cyanobacteriia	Cyanobacteriales	Nostocaceae	Stigonema SAG 48.9NA	anomalum
NTU_691	Bacteria	Verrucomicrobiota	Verrucomicrobiae	Chthoniobacterales	Chthoniobacteraceae	NA	NA
NTU_692	Bacteria	Proteobacteria	Gammaproteobacteria	Xanthomonadales	Xanthomonadaceae	NA	NA
NTU_693	Bacteria	Proteobacteria	Gammaproteobacteria	Burkholderiales	Chitinibacteraceae	Chitinibacter	NA
NTU_694	Bacteria	Bacteroidota	Bacteroidia	Bacteroidales	Barnesiellaceae	Coprobacter	secundus
NTU_695	Bacteria	Myxococcota	Polyangia	Polyangiales	Polyangiaceae	Aetherobacter	NA
NTU_696	Bacteria	Actinobacteriota	Actinobacteria	Propionibacteriales	Propionibacteriaceae	Friedmanniella	NA
NTU_697	Bacteria	Proteobacteria	Alphaproteobacteria	Rhizobiales	Rhizobiaceae	Aureimonas	NA
NTU_698	Bacteria	Proteobacteria	Alphaproteobacteria	Rhizobiales	Rhizobiaceae	Allorhizobium-Neorhizobium-Pararhizobium-Rhizobium	giardinii
NTU_699	Bacteria	Proteobacteria	Gammaproteobacteria	Burkholderiales	Rhodocyclaceae	Uliginosibacterium	gangwonense
NTU_700	Bacteria	Actinobacteriota	Actinobacteria	Frankiales	Geodermatophilaceae	Klenkia	brasiliensis
NTU_701	Bacteria	Proteobacteria	Alphaproteobacteria	Rhizobiales	Rhizobiaceae	Mesorhizobium	albiziae
NTU_702	Bacteria	Bacteroidota	Bacteroidia	Flavobacteriales	Flavobacteriaceae	Flavobacterium	noncentrifugens
NTU_703	Bacteria	Proteobacteria	Gammaproteobacteria	Pseudomonadales	Moraxellaceae	Acinetobacter	kyonggiensis
NTU_704	Bacteria	Proteobacteria	Alphaproteobacteria	Caulobacterales	Caulobacteraceae	Caulobacter	mirabilis
NTU_705	Bacteria	Proteobacteria	Gammaproteobacteria	Xanthomonadales	Xanthomonadaceae	Pseudoxanthomonas	yeongjuensis
NTU_706	Bacteria	Proteobacteria	Gammaproteobacteria	Pseudomonadales	Moraxellaceae	Acinetobacter	lwoffii
NTU_707	Bacteria	Firmicutes	Bacilli	Lactobacillales	Lactobacillaceae	Leuconostoc	mesenteroides
NTU_708	Bacteria	Proteobacteria	Alphaproteobacteria	Rhodobacterales	Rhodobacteraceae	Paracoccus	sulfuroxidans
NTU_709	Bacteria	Bacteroidota	Bacteroidia	Chitinophagales	Chitinophagaceae	Niabella	aurantiaca
NTU_710	Bacteria	Proteobacteria	Gammaproteobacteria	Enterobacterales	Morganellaceae	Morganella	psychrotolerans
NTU_711	Bacteria	Proteobacteria	Alphaproteobacteria	Caulobacterales	Caulobacteraceae	Asticcacaulis	biprosthecum
NTU_712	Bacteria	Actinobacteriota	Actinobacteria	Corynebacteriales	Nocardiaceae	Rhodococcus	erythropolis
NTU_713	Bacteria	Proteobacteria	Gammaproteobacteria	Enterobacterales	Erwiniaceae	Erwinia	rhapontici
NTU_714	Bacteria	Proteobacteria	Gammaproteobacteria	Enterobacterales	Yersiniaceae	Serratia	myotis
NTU_715	Bacteria	Bacteroidota	Bacteroidia	Bacteroidales	Rikenellaceae	Alistipes	obesi
NTU_716	Bacteria	Proteobacteria	Gammaproteobacteria	Enterobacterales	Morganellaceae	Proteus	vulgaris
NTU_717	Bacteria	Bacteroidota	Bacteroidia	Chitinophagales	Chitinophagaceae	Arachidicoccus	ginsenosidivorans
NTU_718	Bacteria	Proteobacteria	Gammaproteobacteria	Burkholderiales	Burkholderiaceae	Burkholderia-Caballeronia-Paraburkholderia	NA
NTU_719	Bacteria	Acidobacteriota	Acidobacteriae	Acidobacteriales	Acidobacteriaceae (Subgroup 1)	Terracidiphilus	gabretensis
NTU_720	Bacteria	Proteobacteria	Gammaproteobacteria	Burkholderiales	Comamonadaceae	Variovorax	dokdonensis
NTU_721	Bacteria	Actinobacteriota	Actinobacteria	Propionibacteriales	Propionibacteriaceae	Brooklawnia	cerclae
NTU_722	Bacteria	Myxococcota	Myxococcia	Myxococcales	Myxococcaceae	Hyalangium	minutum
NTU_723	Bacteria	Bacteroidota	Bacteroidia	Cytophagales	Cyclobacteriaceae	Algoriphagus	terrigena
NTU_724	Bacteria	Bacteroidota	Bacteroidia	Flavobacteriales	Weeksellaceae	Chryseobacterium	caeni
NTU_725	Bacteria	Campylobacterota	Campylobacteria	Campylobacterales	Arcobacteraceae	Arcobacter	faecis
NTU_726	Bacteria	Actinobacteriota	Actinobacteria	Micrococcales	Intrasporangiaceae	Tetrasphaera	elongata
NTU_727	Bacteria	Proteobacteria	Gammaproteobacteria	Burkholderiales	Neisseriaceae	Neisseria	animaloris
NTU_728	Bacteria	Actinobacteriota	Actinobacteria	Micrococcales	Brevibacteriaceae	Brevibacterium	NA
NTU_729	Bacteria	Bacteroidota	Bacteroidia	Bacteroidales	Bacteroidaceae	Bacteroides	uniformis
NTU_730	Bacteria	Proteobacteria	Gammaproteobacteria	Burkholderiales	Alcaligenaceae	Verticiella	NA
NTU_731	Bacteria	Firmicutes	Bacilli	Alicyclobacillales	Alicyclobacillaceae	Tumebacillus	NA
NTU_732	Bacteria	Proteobacteria	Gammaproteobacteria	Enterobacterales	Pasteurellaceae	Phocoenobacter	NA
NTU_733	Bacteria	Firmicutes	Bacilli	Lactobacillales	Streptococcaceae	Streptococcus	parasanguinis
NTU_734	Bacteria	Firmicutes	Bacilli	Lactobacillales	Enterococcaceae	Enterococcus	gilvus
NTU_735	Bacteria	Actinobacteriota	Actinobacteria	Corynebacteriales	Nocardiaceae	Williamsia	maris
NTU_736	Bacteria	Firmicutes	Bacilli	Staphylococcales	Staphylococcaceae	Staphylococcus	NA
NTU_737	Bacteria	Proteobacteria	Gammaproteobacteria	Burkholderiales	Oxalobacteraceae	Janthinobacterium	NA
NTU_738	Bacteria	Firmicutes	Bacilli	Lactobacillales	Lactobacillaceae	Pediococcus	pentosaceus
NTU_739	Bacteria	Actinobacteriota	Actinobacteria	Micrococcales	Cellulomonadaceae	Pseudactinotalea	suaedae
NTU_740	Bacteria	Actinobacteriota	Actinobacteria	Micrococcales	Dermacoccaceae	NA	NA
NTU_741	Bacteria	Proteobacteria	Gammaproteobacteria	Enterobacterales	Enterobacteriaceae	Escherichia-Shigella	marmotae
NTU_742	Bacteria	Bacteroidota	Bacteroidia	Cytophagales	Microscillaceae	NA	NA
NTU_743	Bacteria	Proteobacteria	Gammaproteobacteria	Pseudomonadales	Pseudomonadaceae	Pseudomonas	koreensis
NTU_744	Bacteria	Actinobacteriota	Actinobacteria	Propionibacteriales	Propionibacteriaceae	Microlunatus	NA
NTU_745	Bacteria	Proteobacteria	Gammaproteobacteria	Pseudomonadales	Pseudomonadaceae	Pseudomonas	libanensis
NTU_746	Bacteria	Acidobacteriota	Acidobacteriae	Acidobacteriales	Acidobacteriaceae (Subgroup 1)	Terriglobus	NA
NTU_747	Bacteria	Firmicutes	Clostridia	Lachnospirales	Lachnospiraceae	Blautia	NA
NTU_748	Bacteria	Proteobacteria	Gammaproteobacteria	Pseudomonadales	Moraxellaceae	Acinetobacter	johnsonii
NTU_749	Bacteria	Bacteroidota	Bacteroidia	Flavobacteriales	Weeksellaceae	Chryseobacterium	koreense
NTU_750	Bacteria	Cyanobacteria	Cyanobacteriia	Cyanobacteriales	Nostocaceae	Nostoc PCC-71NA7	NA
NTU_751	Bacteria	Proteobacteria	Alphaproteobacteria	Rhodobacterales	Rhodobacteraceae	Falsirhodobacter	NA
NTU_752	Bacteria	Acidobacteriota	Acidobacteriae	Acidobacteriales	NA	NA	NA
NTU_753	Bacteria	Proteobacteria	Alphaproteobacteria	Sphingomonadales	Sphingomonadaceae	Sphingobium	sufflavum
NTU_754	Bacteria	Proteobacteria	Alphaproteobacteria	Rhodobacterales	Rhodobacteraceae	Rhodobacter	NA
NTU_755	Bacteria	Firmicutes	Clostridia	Oscillospirales	Ruminococcaceae	Caproiciproducens	NA
NTU_756	Bacteria	Actinobacteriota	Actinobacteria	Propionibacteriales	Propionibacteriaceae	Cutibacterium	acnes
NTU_757	Bacteria	Firmicutes	Bacilli	Staphylococcales	Staphylococcaceae	Staphylococcus	gallinarum
NTU_758	Bacteria	Firmicutes	Bacilli	Lactobacillales	Lactobacillaceae	Weissella	NA
NTU_759	Bacteria	Bacteroidota	Bacteroidia	Flavobacteriales	Weeksellaceae	Chryseobacterium	taichungense
NTU_760	Bacteria	Proteobacteria	Gammaproteobacteria	Coxiellales	Coxiellaceae	Coxiella	NA
NTU_761	Bacteria	Proteobacteria	Gammaproteobacteria	Enterobacterales	Morganellaceae	Morganella	morganii
NTU_762	Bacteria	Firmicutes	Bacilli	Lactobacillales	Lactobacillaceae	Pediococcus	NA
NTU_763	Bacteria	Proteobacteria	Gammaproteobacteria	Enterobacterales	Erwiniaceae	Izhakiella	NA
NTU_764	Bacteria	Firmicutes	Clostridia	Peptostreptococcales-Tissierellales	Peptostreptococcaceae	Paraclostridium	bifermentans
NTU_765	Bacteria	Proteobacteria	Gammaproteobacteria	Burkholderiales	Comamonadaceae	Diaphorobacter	NA
NTU_766	Bacteria	Proteobacteria	Gammaproteobacteria	Burkholderiales	Comamonadaceae	Ramlibacter	NA
NTU_767	Bacteria	Firmicutes	Bacilli	Lactobacillales	Enterococcaceae	Enterococcus	viikkiensis
NTU_768	Bacteria	Firmicutes	Clostridia	Oscillospirales	Ruminococcaceae	Incertae Sedis	NA
NTU_769	Bacteria	Proteobacteria	Gammaproteobacteria	Burkholderiales	Comamonadaceae	Variovorax	NA
NTU_770	Bacteria	Proteobacteria	Gammaproteobacteria	Enterobacterales	Shewanellaceae	Shewanella	NA
NTU_771	Bacteria	Desulfobacterota	NA	NA	NA	NA	NA
NTU_772	Bacteria	Proteobacteria	Gammaproteobacteria	Burkholderiales	Comamonadaceae	Aquabacterium	NA
NTU_773	Bacteria	Actinobacteriota	Thermoleophilia	Gaiellales	NA	NA	NA
NTU_774	Bacteria	Proteobacteria	Gammaproteobacteria	Burkholderiales	Comamonadaceae	Hydrogenophaga	NA
NTU_775	Bacteria	Armatimonadota	Chthonomonadetes	Chthonomonadales	NA	NA	NA
NTU_776	Bacteria	Actinobacteriota	Actinobacteria	Corynebacteriales	Corynebacteriaceae	Corynebacterium	testudinoris
NTU_777	Bacteria	Bacteroidota	Bacteroidia	Sphingobacteriales	Sphingobacteriaceae	Nubsella	NA
NTU_778	Bacteria	Chloroflexi	Anaerolineae	RBG-13-54-9	NA	NA	NA
NTU_779	Bacteria	Proteobacteria	Alphaproteobacteria	Rhizobiales	Rhizobiaceae	Mesorhizobium	loti
NTU_780	Bacteria	Firmicutes	Clostridia	Peptostreptococcales-Tissierellales	Fusibacteraceae	Fusibacter	NA
NTU_781	Bacteria	Actinobacteriota	Actinobacteria	Propionibacteriales	Propionibacteriaceae	Micropruina	glycogenica
NTU_782	Bacteria	Proteobacteria	Gammaproteobacteria	Burkholderiales	Methylophilaceae	Methylotenera	NA
NTU_783	Bacteria	Proteobacteria	Gammaproteobacteria	Burkholderiales	Oxalobacteraceae	Massilia	timonae
NTU_784	Bacteria	Proteobacteria	Gammaproteobacteria	Burkholderiales	Rhodocyclaceae	NA	NA
NTU_785	Bacteria	Proteobacteria	Alphaproteobacteria	Rhizobiales	Beijerinckiaceae	Salinarimonas	NA
NTU_786	Bacteria	Proteobacteria	Gammaproteobacteria	Burkholderiales	Comamonadaceae	Delftia	acidovorans
NTU_787	Bacteria	Chloroflexi	Anaerolineae	SBR1NA31	A4b	NA	NA
NTU_788	Bacteria	Proteobacteria	Gammaproteobacteria	Burkholderiales	Oxalobacteraceae	Oxalobacter	formigenes
NTU_789	Bacteria	Armatimonadota	NA	NA	NA	NA	NA
NTU_790	Bacteria	Actinobacteriota	Actinobacteria	Frankiales	Geodermatophilaceae	Antricoccus	NA
NTU_791	Bacteria	Verrucomicrobiota	Verrucomicrobiae	Pedosphaerales	Pedosphaeraceae	SH3-11	NA
NTU_792	Bacteria	Desulfobacterota	Desulfuromonadia	Geobacterales	Geobacteraceae	NA	NA
NTU_793	Bacteria	Bacteroidota	Bacteroidia	Bacteroidales	Bacteroidaceae	Bacteroides	ovatus
NTU_794	Bacteria	Proteobacteria	Gammaproteobacteria	Enterobacterales	Enterobacteriaceae	Escherichia-Shigella	NA
NTU_795	Bacteria	Proteobacteria	Gammaproteobacteria	Enterobacterales	Yersiniaceae	Yersinia	ruckeri
NTU_796	Bacteria	Firmicutes	Bacilli	Lactobacillales	Lactobacillaceae	Lactiplantibacillus	NA
NTU_797	Bacteria	Firmicutes	Bacilli	Lactobacillales	Streptococcaceae	Lactococcus	garvieae
NTU_798	Bacteria	Proteobacteria	Gammaproteobacteria	Gammaproteobacteria Incertae Sedis	Unknown Family	NA	NA
NTU_799	Bacteria	Firmicutes	Bacilli	Staphylococcales	Staphylococcaceae	Staphylococcus	aureus
NTU_800	Bacteria	Proteobacteria	Alphaproteobacteria	Rhodobacterales	Rhodobacteraceae	NA	NA
NTU_801	Bacteria	Firmicutes	Bacilli	Lactobacillales	Enterococcaceae	Enterococcus	NA
NTU_802	Bacteria	Proteobacteria	Gammaproteobacteria	Enterobacterales	Pasteurellaceae	Bibersteinia	trehalosi
NTU_803	Bacteria	Firmicutes	Clostridia	Lachnospirales	Lachnospiraceae	[Eubacterium] hallii group	hallii
NTU_804	Bacteria	Hydrogenedentes	Hydrogenedentia	Hydrogenedentiales	Hydrogenedensaceae	NA	NA
NTU_805	Bacteria	Proteobacteria	Gammaproteobacteria	Enterobacterales	NA	NA	NA
NTU_806	Bacteria	Firmicutes	Bacilli	Lactobacillales	Enterococcaceae	Enterococcus	avium
NTU_807	Bacteria	Patescibacteria	Parcubacteria	Candidatus Kaiserbacteria	NA	NA	NA
NTU_808	Bacteria	Firmicutes	Bacilli	Lactobacillales	Enterococcaceae	Enterococcus	raffinosus
NTU_809	Bacteria	Firmicutes	Bacilli	Lactobacillales	Streptococcaceae	Streptococcus	mitis
NTU_810	Bacteria	Bacteroidota	Bacteroidia	Bacteroidales	Bacteroidaceae	Bacteroides	thetaiotaomicron
NTU_811	Bacteria	Firmicutes	Clostridia	Lachnospirales	Lachnospiraceae	NA	NA
NTU_812	Bacteria	Desulfobacterota	Desulfobulbia	Desulfobulbales	Desulfocapsaceae	NA	NA
NTU_813	Bacteria	Proteobacteria	Gammaproteobacteria	Enterobacterales	Yersiniaceae	Serratia	liquefaciens
NTU_814	Bacteria	Bacteroidota	Bacteroidia	Flavobacteriales	Crocinitomicaceae	Fluviicola	NA
NTU_815	Bacteria	Proteobacteria	Gammaproteobacteria	Enterobacterales	Enterobacteriaceae	Klebsiella	pneumoniae
NTU_816	Bacteria	Bacteroidota	Bacteroidia	Chitinophagales	Chitinophagaceae	Filimonas	NA
NTU_817	Bacteria	Proteobacteria	Alphaproteobacteria	Rhizobiales	Methylopilaceae	Hansschlegelia	NA
NTU_818	Bacteria	Actinobacteriota	Actinobacteria	Micrococcales	Microbacteriaceae	Microbacterium	pumilum
NTU_819	Bacteria	Proteobacteria	Gammaproteobacteria	Burkholderiales	Chromobacteriaceae	Paludibacterium	NA
NTU_820	Bacteria	Firmicutes	Clostridia	Oscillospirales	Ruminococcaceae	Anaerotruncus	NA
NTU_821	Bacteria	Firmicutes	Negativicutes	Veillonellales-Selenomonadales	Veillonellaceae	Veillonella	NA
NTU_822	Bacteria	Proteobacteria	Gammaproteobacteria	Burkholderiales	Methylophilaceae	Methylophilus	NA
NTU_823	Bacteria	Bacteroidota	Bacteroidia	Bacteroidales	Dysgonomonadaceae	NA	NA
NTU_824	Bacteria	Bacteroidota	Bacteroidia	Flavobacteriales	Weeksellaceae	Chryseobacterium	taihuense
NTU_825	Bacteria	Proteobacteria	Gammaproteobacteria	Enterobacterales	Yersiniaceae	Yersinia	enterocolitica
NTU_826	Bacteria	Actinobacteriota	Actinobacteria	Micrococcales	Micrococcaceae	Kocuria	gwangalliensis
NTU_827	Bacteria	Proteobacteria	Gammaproteobacteria	Steroidobacterales	Woeseiaceae	Woeseia	NA
NTU_828	Bacteria	Firmicutes	Bacilli	Bacillales	Bacillaceae	Bacillus	NA
NTU_829	Bacteria	Firmicutes	Bacilli	Lactobacillales	Enterococcaceae	Enterococcus	malodoratus
NTU_830	Bacteria	Firmicutes	Clostridia	Lachnospirales	Lachnospiraceae	Lachnospiraceae UCG-NANA4	NA
NTU_831	Bacteria	Actinobacteriota	Acidimicrobiia	IMCC26256	NA	NA	NA
NTU_832	Bacteria	Proteobacteria	Gammaproteobacteria	Pseudomonadales	Pseudomonadaceae	Pseudomonas	granadensis
NTU_833	Bacteria	Actinobacteriota	Actinobacteria	Corynebacteriales	Dietziaceae	Dietzia	NA
NTU_834	Bacteria	Bacteroidota	Bacteroidia	Bacteroidales	SB-5	NA	NA
NTU_835	Bacteria	Proteobacteria	Gammaproteobacteria	Enterobacterales	Pasteurellaceae	Actinobacillus	porcinus
NTU_836	Bacteria	Bacteroidota	Bacteroidia	Flavobacteriales	Weeksellaceae	Riemerella	anatipestifer
NTU_837	Bacteria	Proteobacteria	Gammaproteobacteria	Pseudomonadales	Halomonadaceae	Marinospirillum	NA
NTU_838	Bacteria	Bacteroidota	Bacteroidia	Bacteroidales	Rikenellaceae	Rikenellaceae RC9 gut group	NA
NTU_839	Bacteria	Proteobacteria	Gammaproteobacteria	Enterobacterales	Pasteurellaceae	NA	NA
NTU_840	Bacteria	Firmicutes	Bacilli	Bacillales	Planococcaceae	Lysinibacillus	NA
NTU_841	Bacteria	Firmicutes	Clostridia	Oscillospirales	[Clostridium] methylpentosum group	NA	NA
NTU_842	Bacteria	Proteobacteria	Alphaproteobacteria	Sphingomonadales	Sphingomonadaceae	Sphingorhabdus	NA
NTU_843	Bacteria	Actinobacteriota	Actinobacteria	Propionibacteriales	Nocardioidaceae	Nocardioides	NA
NTU_844	Bacteria	Firmicutes	Bacilli	Bacillales	Bacillaceae	Anoxybacillus	flavithermus
NTU_845	Bacteria	Actinobacteriota	Acidimicrobiia	Microtrichales	Ilumatobacteraceae	CL5NANA-29 marine group	NA
NTU_846	Bacteria	Actinobacteriota	Actinobacteria	Corynebacteriales	Nocardiaceae	Williamsia	NA
NTU_847	Bacteria	Firmicutes	Clostridia	Lachnospirales	Lachnospiraceae	Roseburia	intestinalis
NTU_848	Bacteria	Firmicutes	Clostridia	Peptostreptococcales-Tissierellales	Family XI	W5NA53	NA
NTU_849	Bacteria	Actinobacteriota	Actinobacteria	Pseudonocardiales	Pseudonocardiaceae	Pseudonocardia	NA
NTU_850	Bacteria	Proteobacteria	Gammaproteobacteria	Burkholderiales	Burkholderiaceae	Ralstonia	insidiosa
NTU_851	Bacteria	Actinobacteriota	Thermoleophilia	Solirubrobacterales	Solirubrobacteraceae	Conexibacter	NA
NTU_852	Bacteria	Proteobacteria	Gammaproteobacteria	Xanthomonadales	Rhodanobacteraceae	Tahibacter	NA
NTU_853	Bacteria	Gemmatimonadota	BD2-11 terrestrial group	NA	NA	NA	NA
NTU_854	Bacteria	Firmicutes	Clostridia	Oscillospirales	Ruminococcaceae	Anaerotruncus	colihominis
NTU_855	Bacteria	Firmicutes	Bacilli	Paenibacillales	Paenibacillaceae	Saccharibacillus	NA
NTU_856	Bacteria	Bacteroidota	Bacteroidia	Chitinophagales	Chitinophagaceae	Flaviaesturariibacter	NA
NTU_857	Bacteria	Proteobacteria	Gammaproteobacteria	Diplorickettsiales	Diplorickettsiaceae	Rickettsiella	grylli
NTU_858	Bacteria	Proteobacteria	Gammaproteobacteria	Xanthomonadales	Xanthomonadaceae	Lysobacter	soli
NTU_859	Bacteria	Actinobacteriota	Actinobacteria	Propionibacteriales	Nocardioidaceae	Marmoricola	NA
NTU_860	Bacteria	Proteobacteria	Gammaproteobacteria	Enterobacterales	Yersiniaceae	Serratia	NA
NTU_861	Bacteria	Proteobacteria	Alphaproteobacteria	Rhizobiales	Xanthobacteraceae	Afipia	NA
NTU_862	Bacteria	Proteobacteria	Alphaproteobacteria	Rhizobiales	Beijerinckiaceae	Methylobacterium-Methylorubrum	NA
NTU_863	Bacteria	Bacteroidota	Bacteroidia	Bacteroidales	Tannerellaceae	Parabacteroides	merdae
NTU_864	Bacteria	Proteobacteria	Alphaproteobacteria	Rickettsiales	AB1	NA	NA
NTU_865	Bacteria	Proteobacteria	Alphaproteobacteria	Rhodospirillales	NA	NA	NA
NTU_866	Bacteria	Proteobacteria	Alphaproteobacteria	Rhizobiales	Rhizobiaceae	Mesorhizobium	ciceri
NTU_867	Bacteria	Proteobacteria	Gammaproteobacteria	Burkholderiales	Comamonadaceae	Acidovorax	NA
NTU_868	Bacteria	Actinobacteriota	Actinobacteria	Micrococcales	Microbacteriaceae	Agrococcus	NA
NTU_869	Bacteria	Firmicutes	Clostridia	Lachnospirales	Lachnospiraceae	Hungatella	hathewayi
NTU_870	Bacteria	Proteobacteria	Gammaproteobacteria	Burkholderiales	Comamonadaceae	Pelomonas	NA
NTU_871	Bacteria	Bacteroidota	Bacteroidia	Flavobacteriales	Weeksellaceae	Chryseobacterium	palustre
NTU_872	Bacteria	Actinobacteriota	Actinobacteria	Micrococcales	Micrococcaceae	Renibacterium	salmoninarum
NTU_873	Bacteria	Bacteroidota	Bacteroidia	Flavobacteriales	Weeksellaceae	Chryseobacterium	oleae
NTU_874	Bacteria	Proteobacteria	Gammaproteobacteria	Pseudomonadales	Moraxellaceae	Acinetobacter	guillouiae
NTU_875	Bacteria	Actinobacteriota	Thermoleophilia	Solirubrobacterales	Solirubrobacteraceae	Patulibacter	NA
NTU_876	Bacteria	Desulfobacterota	Desulfovibrionia	Desulfovibrionales	Desulfovibrionaceae	Bilophila	wadsworthia
NTU_877	Bacteria	Fusobacteriota	Fusobacteriia	Fusobacteriales	Fusobacteriaceae	Fusobacterium	ulcerans
NTU_878	Bacteria	Proteobacteria	Gammaproteobacteria	Burkholderiales	Neisseriaceae	Vitreoscilla	NA
NTU_879	Bacteria	Proteobacteria	Gammaproteobacteria	Xanthomonadales	Xanthomonadaceae	Xanthomonas	citri
NTU_880	Bacteria	Proteobacteria	Alphaproteobacteria	Rhizobiales	Beijerinckiaceae	28-YEA-48	NA
NTU_881	Bacteria	Firmicutes	Negativicutes	Acidaminococcales	Acidaminococcaceae	Phascolarctobacterium	faecium
NTU_882	Bacteria	Proteobacteria	Gammaproteobacteria	Burkholderiales	Burkholderiaceae	Ralstonia	pickettii
NTU_883	Bacteria	Bacteroidota	Bacteroidia	Sphingobacteriales	Sphingobacteriaceae	Sphingobacterium	mizutaii
NTU_884	Bacteria	Firmicutes	Bacilli	Lactobacillales	Enterococcaceae	Enterococcus	lactis
NTU_885	Bacteria	Firmicutes	Bacilli	Paenibacillales	Paenibacillaceae	Paenibacillus	NA
NTU_886	Bacteria	Bacteroidota	Bacteroidia	Flavobacteriales	Weeksellaceae	Chryseobacterium	humi
NTU_887	Bacteria	Actinobacteriota	Actinobacteria	Streptosporangiales	Nocardiopsaceae	Thermobifida	fusca
NTU_888	Bacteria	Proteobacteria	Gammaproteobacteria	Burkholderiales	Rhodocyclaceae	Azospira	NA
NTU_889	Bacteria	Proteobacteria	Gammaproteobacteria	Pseudomonadales	Pseudomonadaceae	Pseudomonas	syringae
NTU_890	Bacteria	Bacteroidota	Bacteroidia	Cytophagales	Hymenobacteraceae	Hymenobacter	NA
NTU_891	Bacteria	Firmicutes	Bacilli	Paenibacillales	Paenibacillaceae	Paenibacillus	anaericanus
NTU_892	Bacteria	Bacteroidota	Bacteroidia	Bacteroidales	Bacteroidaceae	Bacteroides	vulgatus
NTU_893	Bacteria	Firmicutes	Clostridia	Lachnospirales	Lachnospiraceae	[Ruminococcus] torques group	NA
NTU_894	Bacteria	Spirochaetota	Spirochaetia	Spirochaetales	Spirochaetaceae	Spirochaeta 2	NA
NTU_895	Bacteria	Proteobacteria	Gammaproteobacteria	Burkholderiales	Burkholderiaceae	Cupriavidus	metallidurans
NTU_896	Bacteria	Desulfobacterota	Desulfuromonadia	Geobacterales	Geobacteraceae	Citrifermentans	NA
NTU_897	Bacteria	Proteobacteria	Gammaproteobacteria	Pseudomonadales	Moraxellaceae	Acinetobacter	junii
NTU_898	Bacteria	Proteobacteria	Gammaproteobacteria	Burkholderiales	Comamonadaceae	Comamonas	aquatica
NTU_899	Bacteria	Actinobacteriota	Actinobacteria	Corynebacteriales	Corynebacteriaceae	Corynebacterium	NA
NTU_900	Bacteria	Actinobacteriota	Actinobacteria	Propionibacteriales	Nocardioidaceae	Kribbella	NA
NTU_901	Bacteria	Firmicutes	Bacilli	Lactobacillales	Lactobacillaceae	Weissella	confusa
NTU_902	Bacteria	Proteobacteria	Gammaproteobacteria	Xanthomonadales	Rhodanobacteraceae	Rhodanobacter	panaciterrae
NTU_903	Bacteria	Firmicutes	Bacilli	Lactobacillales	Vagococcaceae	Vagococcus	carniphilus
NTU_904	Bacteria	Proteobacteria	Gammaproteobacteria	Xanthomonadales	Xanthomonadaceae	Thermomonas	carbonis
NTU_905	Bacteria	Proteobacteria	Gammaproteobacteria	Enterobacterales	Pasteurellaceae	Pasteurella	NA
NTU_906	Bacteria	Firmicutes	Clostridia	Oscillospirales	Ruminococcaceae	Faecalibacterium	prausnitzii
NTU_907	Bacteria	Proteobacteria	Alphaproteobacteria	Sphingomonadales	Sphingomonadaceae	Novosphingobium	hassiacum
NTU_908	Bacteria	Bacteroidota	Bacteroidia	Bacteroidales	Barnesiellaceae	Barnesiella	NA
NTU_909	Bacteria	Firmicutes	Bacilli	Lactobacillales	Vagococcaceae	Vagococcus	fluvialis
NTU_910	Bacteria	Firmicutes	Clostridia	Eubacteriales	Eubacteriaceae	Eubacterium	limosum
NTU_911	Bacteria	Actinobacteriota	Actinobacteria	Micrococcales	Brevibacteriaceae	Brevibacterium	aurantiacum
NTU_912	Bacteria	Actinobacteriota	Actinobacteria	Micrococcales	Intrasporangiaceae	Janibacter	NA
NTU_913	Bacteria	Bacteroidota	Bacteroidia	Cytophagales	Hymenobacteraceae	Adhaeribacter	NA
NTU_914	Bacteria	Proteobacteria	Alphaproteobacteria	Rhizobiales	Rhizobiaceae	Neorhizobium	galegae
NTU_915	Bacteria	Firmicutes	Bacilli	Lactobacillales	Carnobacteriaceae	Carnobacterium	gallinarum
NTU_916	Bacteria	Actinobacteriota	Actinobacteria	Micrococcales	Microbacteriaceae	Rathayibacter	tritici
NTU_917	Bacteria	Proteobacteria	Alphaproteobacteria	Sphingomonadales	Sphingomonadaceae	Sphingobium	NA
NTU_918	Bacteria	Proteobacteria	Gammaproteobacteria	Pseudomonadales	Hahellaceae	Hahella	NA
NTU_919	Bacteria	Proteobacteria	Gammaproteobacteria	Enterobacterales	Yersiniaceae	Yersinia	NA
NTU_920	Bacteria	Firmicutes	Clostridia	Lachnospirales	Lachnospiraceae	Tyzzerella	NA
NTU_921	Bacteria	Firmicutes	Bacilli	Lactobacillales	Lactobacillaceae	Schleiferilactobacillus	NA
NTU_922	Bacteria	Actinobacteriota	Actinobacteria	Propionibacteriales	Propionibacteriaceae	Propionicicella	NA
NTU_923	Bacteria	Firmicutes	Bacilli	Lactobacillales	Enterococcaceae	Enterococcus	faecalis
NTU_924	Bacteria	Proteobacteria	Gammaproteobacteria	Burkholderiales	Burkholderiaceae	Robbsia	andropogonis
NTU_925	Bacteria	Proteobacteria	Alphaproteobacteria	Acetobacterales	Acetobacteraceae	Roseomonas	NA
NTU_926	Bacteria	Firmicutes	Clostridia	Lachnospirales	Lachnospiraceae	[Eubacterium] fissicatena group	NA
NTU_927	Bacteria	Bacteroidota	Bacteroidia	Flavobacteriales	Weeksellaceae	Chryseobacterium	daecheongense
NTU_928	Bacteria	Proteobacteria	Alphaproteobacteria	Rhizobiales	Beijerinckiaceae	Methylobacterium-Methylorubrum	marchantiae
NTU_929	Bacteria	Proteobacteria	Gammaproteobacteria	Enterobacterales	Aeromonadaceae	Aeromonas	eucrenophila
NTU_930	Bacteria	Acidobacteriota	Acidobacteriae	Acidobacteriales	Acidobacteriaceae (Subgroup 1)	Occallatibacter	NA
NTU_931	Bacteria	Bacteroidota	Bacteroidia	Sphingobacteriales	Sphingobacteriaceae	Sphingobacterium	faecium
NTU_932	Bacteria	Actinobacteriota	Actinobacteria	Corynebacteriales	Nocardiaceae	Rhodococcus	fascians
NTU_933	Bacteria	Proteobacteria	Gammaproteobacteria	Burkholderiales	Comamonadaceae	Comamonas	kerstersii
NTU_934	Bacteria	Actinobacteriota	Actinobacteria	Corynebacteriales	Nocardiaceae	Rhodococcus	NA
NTU_935	Bacteria	Proteobacteria	Gammaproteobacteria	Pseudomonadales	Pseudomonadaceae	Pseudomonas	fragi
NTU_936	Bacteria	Firmicutes	Bacilli	Bacillales	Planococcaceae	Sporosarcina	NA
NTU_937	Bacteria	Actinobacteriota	Actinobacteria	Corynebacteriales	Dietziaceae	Dietzia	maris
NTU_938	Bacteria	Proteobacteria	Gammaproteobacteria	Burkholderiales	Rhodocyclaceae	Dechloromonas	NA
NTU_939	Bacteria	Firmicutes	Bacilli	Staphylococcales	Staphylococcaceae	Staphylococcus	epidermidis
NTU_940	Bacteria	Proteobacteria	Alphaproteobacteria	Azospirillales	Azospirillaceae	Azospirillum	lipoferum
NTU_941	Bacteria	Proteobacteria	Alphaproteobacteria	Sphingomonadales	Sphingomonadaceae	Polymorphobacter	NA
NTU_942	Bacteria	Proteobacteria	Gammaproteobacteria	Enterobacterales	Enterobacteriaceae	Shimwellia	blattae
NTU_943	Bacteria	Actinobacteriota	Actinobacteria	Frankiales	Geodermatophilaceae	Klenkia	NA
NTU_944	Bacteria	Firmicutes	Clostridia	Lachnospirales	Lachnospiraceae	Anaerosporobacter	NA
NTU_945	Bacteria	Proteobacteria	Gammaproteobacteria	Burkholderiales	Oxalobacteraceae	NA	NA
NTU_946	Bacteria	Proteobacteria	Alphaproteobacteria	Acetobacterales	Acetobacteraceae	Rhodovastum	NA
NTU_947	Bacteria	MBNT15	NA	NA	NA	NA	NA
NTU_948	Bacteria	Bacteroidota	Bacteroidia	Bacteroidales	Rikenellaceae	Alistipes	NA
NTU_949	Bacteria	Actinobacteriota	Actinobacteria	Micrococcales	Cellulomonadaceae	Cellulomonas	NA
NTU_950	Bacteria	Proteobacteria	Alphaproteobacteria	Sphingomonadales	Sphingomonadaceae	Sphingopyxis	witflariensis
NTU_951	Bacteria	Proteobacteria	Gammaproteobacteria	Pseudomonadales	Moraxellaceae	Acinetobacter	NA
NTU_952	Bacteria	Firmicutes	Bacilli	Bacillales	Bacillaceae	Bacillus	flexus
NTU_953	Bacteria	Proteobacteria	Gammaproteobacteria	Xanthomonadales	Xanthomonadaceae	Arenimonas	oryziterrae
NTU_954	Bacteria	Proteobacteria	Gammaproteobacteria	Enterobacterales	Enterobacteriaceae	Raoultella	ornithinolytica
NTU_955	Bacteria	Actinobacteriota	Actinobacteria	Micrococcales	Micrococcaceae	Kocuria	marina
NTU_956	Bacteria	Actinobacteriota	Actinobacteria	Micrococcales	Microbacteriaceae	Salinibacterium	NA
NTU_957	Bacteria	Actinobacteriota	Actinobacteria	Micrococcales	Microbacteriaceae	Frondihabitans	sucicola
NTU_958	Bacteria	Bdellovibrionota	Bdellovibrionia	Bacteriovoracales	Bacteriovoracaceae	NA	NA
NTU_959	Bacteria	Proteobacteria	Gammaproteobacteria	Salinisphaerales	Salinisphaeraceae	Salinisphaera	hydrothermalis
NTU_960	Bacteria	Bdellovibrionota	Bdellovibrionia	Bacteriovoracales	Bacteriovoracaceae	Peredibacter	NA
NTU_961	Bacteria	Proteobacteria	Gammaproteobacteria	Burkholderiales	Comamonadaceae	Piscinibacter	NA
NTU_962	Bacteria	Proteobacteria	Alphaproteobacteria	Rhizobiales	Rhizobiaceae	Tianweitania	NA
NTU_963	Bacteria	Bacteroidota	Bacteroidia	Bacteroidales	Prevotellaceae	Prevotella_9	NA
NTU_964	Bacteria	Proteobacteria	Gammaproteobacteria	Burkholderiales	Comamonadaceae	Acidovorax	konjaci
NTU_965	Bacteria	Proteobacteria	Alphaproteobacteria	Rhizobiales	Rhizobiaceae	Shinella	NA
NTU_966	Bacteria	Proteobacteria	Gammaproteobacteria	Enterobacterales	Pectobacteriaceae	Pectobacterium	carotovorum
NTU_967	Bacteria	Firmicutes	Clostridia	Lachnospirales	Lachnospiraceae	Dorea	NA
NTU_968	Bacteria	Proteobacteria	Alphaproteobacteria	Acetobacterales	Acetobacteraceae	Acidiphilium	NA
NTU_969	Bacteria	Proteobacteria	Gammaproteobacteria	Enterobacterales	Alteromonadaceae	Rheinheimera	NA
NTU_970	Bacteria	Proteobacteria	Gammaproteobacteria	Enterobacterales	Pectobacteriaceae	Pectobacterium	NA
NTU_971	Bacteria	Verrucomicrobiota	Verrucomicrobiae	Verrucomicrobiales	Rubritaleaceae	Luteolibacter	NA
NTU_972	Bacteria	Proteobacteria	Gammaproteobacteria	Legionellales	Legionellaceae	NA	NA
NTU_973	Bacteria	Proteobacteria	Gammaproteobacteria	Enterobacterales	Aeromonadaceae	Aeromonas	tecta
NTU_974	Bacteria	Actinobacteriota	Actinobacteria	Corynebacteriales	Dietziaceae	Dietzia	kunjamensis
NTU_975	Bacteria	Firmicutes	Clostridia	Lachnospirales	Lachnospiraceae	Anaerostignum	NA
NTU_976	Bacteria	Actinobacteriota	Thermoleophilia	Solirubrobacterales	Solirubrobacteraceae	Conexibacter	woesei
NTU_977	Bacteria	Firmicutes	Clostridia	Peptostreptococcales-Tissierellales	Peptostreptococcaceae	NA	NA
NTU_978	Bacteria	Firmicutes	Clostridia	Lachnospirales	Lachnospiraceae	Lachnospiraceae NK4A136 group	NA
NTU_979	Bacteria	Proteobacteria	Gammaproteobacteria	Burkholderiales	Comamonadaceae	Paucibacter	NA
NTU_980	Bacteria	Proteobacteria	Gammaproteobacteria	Burkholderiales	Comamonadaceae	Pelomonas	saccharophila
NTU_981	Bacteria	Proteobacteria	Alphaproteobacteria	Acetobacterales	Acetobacteraceae	Roseomonas	gilardii
NTU_982	Bacteria	Proteobacteria	Gammaproteobacteria	Legionellales	Legionellaceae	Legionella	anisa
NTU_983	Bacteria	Firmicutes	Bacilli	Bacillales	Bacillaceae	Bacillus	subtilis
NTU_984	Bacteria	Actinobacteriota	Actinobacteria	Propionibacteriales	Propionibacteriaceae	Aestuariimicrobium	kwangyangense
NTU_985	Bacteria	Methylomirabilota	Methylomirabilia	Rokubacteriales	WX65	NA	NA
NTU_986	Bacteria	Actinobacteriota	Actinobacteria	Propionibacteriales	Nocardioidaceae	Nocardioides	glacieisoli
NTU_987	Bacteria	Proteobacteria	Gammaproteobacteria	Burkholderiales	Comamonadaceae	Simplicispira	NA
NTU_988	Bacteria	Actinobacteriota	Actinobacteria	Propionibacteriales	Propionibacteriaceae	Marinilutecoccus	NA
NTU_989	Bacteria	Bacteroidota	Bacteroidia	Flavobacteriales	Weeksellaceae	Chryseobacterium	molle
NTU_990	Bacteria	Myxococcota	Polyangia	Blfdi19	NA	NA	NA
NTU_991	Bacteria	Campylobacterota	Campylobacteria	Campylobacterales	Campylobacteraceae	Campylobacter	fetus
NTU_992	Bacteria	Bacteroidota	Bacteroidia	Bacteroidales	Bacteroidetes BD2-2	NA	NA
NTU_993	Bacteria	Actinobacteriota	Actinobacteria	Frankiales	Nakamurellaceae	Nakamurella	NA
NTU_994	Bacteria	Acidobacteriota	Acidobacteriae	Elev-16S-1166	NA	NA	NA
NTU_995	Bacteria	Proteobacteria	Gammaproteobacteria	Burkholderiales	Oxalobacteraceae	Massilia	NA
NTU_996	Bacteria	Abditibacteriota	Abditibacteria	Abditibacteriales	Abditibacteriaceae	Abditibacterium	NA
NTU_997	Bacteria	Proteobacteria	Alphaproteobacteria	Sphingomonadales	Sphingomonadaceae	Sphingomonas	melonis
NTU_998	Bacteria	Proteobacteria	Alphaproteobacteria	Caedibacterales	Caedibacteraceae	Caedibacter	NA
NTU_999	Bacteria	Firmicutes	Bacilli	Lactobacillales	Carnobacteriaceae	Carnobacterium	NA
NTU_1000	Bacteria	Proteobacteria	Gammaproteobacteria	Diplorickettsiales	Diplorickettsiaceae	NA	NA
NTU_1001	Bacteria	Bacteroidota	Bacteroidia	Sphingobacteriales	Lentimicrobiaceae	NA	NA
NTU_1002	Bacteria	Firmicutes	Bacilli	Lactobacillales	Streptococcaceae	Streptococcus	anginosus
NTU_1003	Bacteria	Proteobacteria	Gammaproteobacteria	Pseudomonadales	Pseudomonadaceae	Pseudomonas	putida
NTU_1004	Bacteria	Proteobacteria	Gammaproteobacteria	Burkholderiales	Burkholderiaceae	Lautropia	NA
NTU_1005	Bacteria	Verrucomicrobiota	Omnitrophia	Omnitrophales	Omnitrophaceae	Candidatus Omnitrophus	NA
NTU_1006	Bacteria	Proteobacteria	Gammaproteobacteria	Burkholderiales	Burkholderiaceae	Ralstonia	NA
NTU_1007	Bacteria	Firmicutes	Clostridia	Oscillospirales	Ruminococcaceae	Ruminococcus	NA
NTU_1008	Bacteria	Actinobacteriota	Actinobacteria	Micrococcales	Demequinaceae	Demequina	NA
NTU_1009	Bacteria	Actinobacteriota	Actinobacteria	Corynebacteriales	Mycobacteriaceae	Mycobacterium	peregrinum
NTU_1010	Bacteria	Verrucomicrobiota	Kiritimatiellae	WCHB1-41	NA	NA	NA
NTU_1011	Bacteria	Proteobacteria	Gammaproteobacteria	Burkholderiales	Comamonadaceae	Curvibacter	NA
NTU_1012	Bacteria	Proteobacteria	Alphaproteobacteria	Caulobacterales	Caulobacteraceae	Phenylobacterium	NA
NTU_1013	Bacteria	Firmicutes	Clostridia	Peptostreptococcales-Tissierellales	Anaerovoracaceae	Family XIII AD3NA11 group	NA
NTU_1014	Bacteria	Firmicutes	Clostridia	Oscillospirales	UCG-NA1NA	NA	NA
NTU_1015	Bacteria	Firmicutes	Clostridia	Lachnospirales	Lachnospiraceae	Blautia	schinkii
NTU_1016	Bacteria	Planctomycetota	Phycisphaerae	Tepidisphaerales	WD21NA1 soil group	NA	NA
NTU_1017	Bacteria	Actinobacteriota	Actinobacteria	Micrococcales	Brevibacteriaceae	Brevibacterium	luteolum
NTU_1018	Bacteria	Proteobacteria	Alphaproteobacteria	Rickettsiales	Mitochondria	NA	NA
NTU_1019	Bacteria	Actinobacteriota	Thermoleophilia	Solirubrobacterales	Solirubrobacteraceae	Solirubrobacter	NA
NTU_1020	Bacteria	Proteobacteria	Gammaproteobacteria	Enterobacterales	Pasteurellaceae	Actinobacillus	NA
NTU_1021	Bacteria	Acidobacteriota	Thermoanaerobaculia	Thermoanaerobaculales	Thermoanaerobaculaceae	Subgroup 1NA	NA
NTU_1022	Bacteria	Actinobacteriota	Actinobacteria	Micromonosporales	Micromonosporaceae	Actinoplanes	NA
NTU_1023	Bacteria	Proteobacteria	Gammaproteobacteria	Burkholderiales	Burkholderiaceae	Burkholderia-Caballeronia-Paraburkholderia	hospita
NTU_1024	Bacteria	Proteobacteria	Alphaproteobacteria	Sphingomonadales	Sphingomonadaceae	Sphingobium	lactosutens
NTU_1025	Bacteria	Proteobacteria	Gammaproteobacteria	Xanthomonadales	Xanthomonadaceae	Lysobacter	NA
NTU_1026	Bacteria	Firmicutes	Clostridia	Lachnospirales	Lachnospiraceae	Coprococcus	NA
NTU_1027	Bacteria	Proteobacteria	Alphaproteobacteria	Acetobacterales	Acetobacteraceae	NA	NA
NTU_1028	Bacteria	Planctomycetota	Planctomycetes	Isosphaerales	Isosphaeraceae	NA	NA
NTU_1029	Bacteria	Proteobacteria	Gammaproteobacteria	Enterobacterales	Erwiniaceae	Pantoea	agglomerans
NTU_1030	Bacteria	Firmicutes	Bacilli	Lactobacillales	Carnobacteriaceae	Granulicatella	NA
NTU_1031	Bacteria	Actinobacteriota	Actinobacteria	Micrococcales	Intrasporangiaceae	Tetrasphaera	NA
NTU_1032	Bacteria	Verrucomicrobiota	Verrucomicrobiae	Pedosphaerales	Pedosphaeraceae	NA	NA
NTU_1033	Bacteria	Firmicutes	Bacilli	Bacillales	Bacillaceae	Bacillus	mycoides
NTU_1034	Bacteria	Proteobacteria	Gammaproteobacteria	Xanthomonadales	Xanthomonadaceae	Thermomonas	NA
NTU_1035	Bacteria	Proteobacteria	Gammaproteobacteria	Burkholderiales	Comamonadaceae	Candidatus Symbiobacter	NA
NTU_1036	Bacteria	Proteobacteria	Gammaproteobacteria	Burkholderiales	Alcaligenaceae	Alcaligenes	NA
NTU_1037	Bacteria	Firmicutes	Bacilli	Izemoplasmatales	NA	NA	NA
NTU_1038	Bacteria	Actinobacteriota	Actinobacteria	Frankiales	Acidothermaceae	Acidothermus	NA
NTU_1039	Bacteria	Firmicutes	Bacilli	Staphylococcales	Staphylococcaceae	Staphylococcus	equorum
NTU_1040	Bacteria	Firmicutes	Clostridia	Oscillospirales	Ruminococcaceae	Paludicola	NA
NTU_1041	Bacteria	Proteobacteria	Gammaproteobacteria	Enterobacterales	Morganellaceae	Providencia	rettgeri
NTU_1042	Bacteria	Proteobacteria	Alphaproteobacteria	Rhizobiales	Methyloligellaceae	NA	NA
NTU_1043	Bacteria	Proteobacteria	Gammaproteobacteria	Pseudomonadales	Spongiibacteraceae	BD1-7 clade	NA
NTU_1044	Bacteria	Bacteroidota	Bacteroidia	Bacteroidales	Porphyromonadaceae	Porphyromonas	NA
NTU_1045	Bacteria	Cyanobacteria	Cyanobacteriia	Cyanobacteriales	Coleofasciculaceae	Microcoleus SAG 1449-1a	NA
NTU_1046	Bacteria	Proteobacteria	Gammaproteobacteria	Burkholderiales	Neisseriaceae	Kingella	NA
NTU_1047	Bacteria	Actinobacteriota	Acidimicrobiia	Microtrichales	Ilumatobacteraceae	Ilumatobacter	NA
NTU_1048	Bacteria	Bacteroidota	Bacteroidia	Flavobacteriales	Weeksellaceae	Cloacibacterium	NA
NTU_1049	Bacteria	Campylobacterota	Campylobacteria	Campylobacterales	Arcobacteraceae	Pseudarcobacter	NA
NTU_1050	Bacteria	Actinobacteriota	Actinobacteria	Micrococcales	Micrococcaceae	Pseudarthrobacter	NA
NTU_1051	Bacteria	Proteobacteria	Alphaproteobacteria	Rhizobiales	Rhizobiaceae	Allorhizobium-Neorhizobium-Pararhizobium-Rhizobium	cellulosilyticum
NTU_1052	Bacteria	Bacteroidota	Bacteroidia	Flavobacteriales	Weeksellaceae	Chryseobacterium	anthropi
NTU_1053	Bacteria	Acidobacteriota	Subgroup 5	NA	NA	NA	NA
NTU_1054	Bacteria	Proteobacteria	Gammaproteobacteria	Enterobacterales	Morganellaceae	Providencia	heimbachae
NTU_1055	Bacteria	Proteobacteria	Gammaproteobacteria	Burkholderiales	Comamonadaceae	Rhodoferax	NA
NTU_1056	Bacteria	Proteobacteria	Alphaproteobacteria	Rhodobacterales	Rhodobacteraceae	Pseudorhodobacter	NA
NTU_1057	Bacteria	Actinobacteriota	Actinobacteria	Micrococcales	Micrococcaceae	Micrococcus	luteus
NTU_1058	Bacteria	Proteobacteria	Gammaproteobacteria	Enterobacterales	Pasteurellaceae	Haemophilus	NA
NTU_1059	Bacteria	Proteobacteria	Alphaproteobacteria	Sphingomonadales	Sphingomonadaceae	Qipengyuania	NA
NTU_1060	Bacteria	Proteobacteria	Gammaproteobacteria	Pseudomonadales	Pseudohongiellaceae	Pseudohongiella	NA
NTU_1061	Bacteria	Proteobacteria	Gammaproteobacteria	Enterobacterales	Aeromonadaceae	Aeromonas	salmonicida
NTU_1062	Bacteria	Proteobacteria	Gammaproteobacteria	Burkholderiales	Burkholderiaceae	Limnobacter	NA
NTU_1063	Bacteria	Proteobacteria	Gammaproteobacteria	Enterobacterales	Enterobacteriaceae	Raoultella	planticola
NTU_1064	Bacteria	Proteobacteria	Gammaproteobacteria	Burkholderiales	Comamonadaceae	Ottowia	thiooxydans
NTU_1065	Bacteria	Bacteroidota	Bacteroidia	Flavobacteriales	Flavobacteriaceae	Flavobacterium	terrigena
NTU_1066	Bacteria	Planctomycetota	Planctomycetes	Isosphaerales	Isosphaeraceae	Tundrisphaera	NA
NTU_1067	Bacteria	Firmicutes	Clostridia	NA	NA	NA	NA
NTU_1068	Bacteria	Proteobacteria	Gammaproteobacteria	Pseudomonadales	Pseudomonadaceae	Pseudomonas	helmanticensis
NTU_1069	Bacteria	Actinobacteriota	Actinobacteria	Micrococcales	Microbacteriaceae	Leifsonia	NA
NTU_1070	Bacteria	Planctomycetota	Planctomycetes	Pirellulales	Pirellulaceae	Pir4 lineage	NA
NTU_1071	Bacteria	Bacteroidota	Bacteroidia	Bacteroidales	Rikenellaceae	Alistipes	finegoldii
NTU_1072	Bacteria	Firmicutes	Bacilli	Alicyclobacillales	Alicyclobacillaceae	Tumebacillus	ginsengisoli
NTU_1073	Bacteria	Acidobacteriota	Blastocatellia	Blastocatellales	Blastocatellaceae	Stenotrophobacter	NA
NTU_1074	Bacteria	Firmicutes	Clostridia	Monoglobales	Monoglobaceae	Monoglobus	NA
NTU_1075	Bacteria	Actinobacteriota	Thermoleophilia	Gaiellales	Gaiellaceae	Gaiella	NA
NTU_1076	Bacteria	Actinobacteriota	Actinobacteria	Micrococcales	Micrococcaceae	Paeniglutamicibacter	sulfureus
NTU_1077	Bacteria	Actinobacteriota	Actinobacteria	Micrococcales	Micrococcaceae	Kocuria	varians
NTU_1078	Bacteria	Firmicutes	Negativicutes	Veillonellales-Selenomonadales	Veillonellaceae	Veillonella	atypica
NTU_1079	Bacteria	Gemmatimonadota	Gemmatimonadetes	Gemmatimonadales	Gemmatimonadaceae	Gemmatimonas	NA
NTU_1080	Bacteria	Bacteroidota	Bacteroidia	Flavobacteriales	Flavobacteriaceae	Flavobacterium	cauense
NTU_1081	Bacteria	Bacteroidota	Bacteroidia	Chitinophagales	Chitinophagaceae	Niabella	hibiscisoli
NTU_1082	Bacteria	Proteobacteria	Gammaproteobacteria	Burkholderiales	Comamonadaceae	Variovorax	boronicumulans
NTU_1083	Bacteria	Myxococcota	Polyangia	Polyangiales	Polyangiaceae	Sorangium	cellulosum
NTU_1084	Bacteria	Firmicutes	Bacilli	Lactobacillales	Lactobacillaceae	Limosilactobacillus	NA
NTU_1085	Bacteria	Bacteroidota	Bacteroidia	Bacteroidales	Bacteroidaceae	Bacteroides	cellulosilyticus
NTU_1086	Bacteria	Firmicutes	Bacilli	Bacillales	Bacillaceae	Bacillus	simplex
NTU_1087	Bacteria	NB1-j	NA	NA	NA	NA	NA
NTU_1088	Bacteria	Firmicutes	Bacilli	Acholeplasmatales	Acholeplasmataceae	Anaeroplasma	NA
NTU_1089	Bacteria	Proteobacteria	Gammaproteobacteria	Enterobacterales	Yersiniaceae	Yersinia	frederiksenii
NTU_1090	Bacteria	Bacteroidota	Bacteroidia	Cytophagales	Hymenobacteraceae	Hymenobacter	norwichensis
NTU_1091	Bacteria	Proteobacteria	Alphaproteobacteria	Rhizobiales	Rhizobiaceae	Allorhizobium-Neorhizobium-Pararhizobium-Rhizobium	favelukesii
NTU_1092	Bacteria	Proteobacteria	Alphaproteobacteria	Dongiales	Dongiaceae	Dongia	NA
NTU_1093	Bacteria	Campylobacterota	Campylobacteria	Campylobacterales	Arcobacteraceae	Arcobacter	butzleri
NTU_1094	Bacteria	Bacteroidota	Bacteroidia	Flavobacteriales	Weeksellaceae	Chryseobacterium	soli
NTU_1095	Bacteria	Verrucomicrobiota	Lentisphaeria	Victivallales	Victivallaceae	NA	NA
NTU_1096	Bacteria	Proteobacteria	Gammaproteobacteria	Xanthomonadales	Rhodanobacteraceae	Rhodanobacter	NA
NTU_1097	Bacteria	Actinobacteriota	Actinobacteria	Micrococcales	Dermacoccaceae	Yimella	radicis
NTU_1098	Bacteria	Firmicutes	Clostridia	Oscillospirales	Oscillospiraceae	Colidextribacter	NA
NTU_1099	Bacteria	Campylobacterota	Campylobacteria	Campylobacterales	Arcobacteraceae	Malaciobacter	marinus
NTU_1100	Bacteria	Firmicutes	Clostridia	Oscillospirales	Oscillospiraceae	UCG-NANA5	NA
NTU_1101	Bacteria	Cyanobacteria	Vampirivibrionia	Gastranaerophilales	NA	NA	NA
NTU_1102	Bacteria	Actinobacteriota	Acidimicrobiia	Microtrichales	Iamiaceae	Iamia	NA
NTU_1103	Bacteria	Planctomycetota	Planctomycetes	Pirellulales	Pirellulaceae	NA	NA
NTU_1104	Bacteria	Firmicutes	Clostridia	Oscillospirales	[Eubacterium] coprostanoligenes group	NA	NA
NTU_1105	Bacteria	Firmicutes	Bacilli	Lactobacillales	Carnobacteriaceae	Trichococcus	pasteurii
NTU_1106	Bacteria	Firmicutes	Bacilli	Staphylococcales	Staphylococcaceae	Staphylococcus	hominis
NTU_1107	Bacteria	Firmicutes	Bacilli	Mycoplasmatales	Mycoplasmataceae	Mycoplasma	NA
NTU_1108	Bacteria	Proteobacteria	Gammaproteobacteria	Burkholderiales	Comamonadaceae	Comamonas	NA
NTU_1109	Bacteria	Proteobacteria	Alphaproteobacteria	Sphingomonadales	Sphingomonadaceae	Sphingomonas	aquatilis
NTU_1110	Bacteria	SAR324 clade(Marine group B)	NA	NA	NA	NA	NA
NTU_1111	Bacteria	Proteobacteria	Alphaproteobacteria	Rhizobiales	Rhizobiaceae	Mesorhizobium	mediterraneum
NTU_1112	Bacteria	Proteobacteria	Alphaproteobacteria	Alphaproteobacteria Incertae Sedis	Unknown Family	Acuticoccus	NA
NTU_1113	Bacteria	Proteobacteria	Alphaproteobacteria	Sphingomonadales	Sphingomonadaceae	Novosphingobium	stygium
NTU_1114	Bacteria	Actinobacteriota	Actinobacteria	Kineosporiales	Kineosporiaceae	Quadrisphaera	NA
NTU_1115	Bacteria	Actinobacteriota	Actinobacteria	Micrococcales	Microbacteriaceae	Lysinimonas	NA
NTU_1116	Bacteria	Proteobacteria	Alphaproteobacteria	Rhizobiales	Hyphomicrobiaceae	Pedomicrobium	NA
NTU_1117	Bacteria	Myxococcota	bacteriap25	NA	NA	NA	NA
NTU_1118	Bacteria	Planctomycetota	BD7-11	NA	NA	NA	NA
NTU_1119	Bacteria	Firmicutes	Bacilli	Bacillales	Bacillaceae	Bacillus	cereus
NTU_1120	Bacteria	Actinobacteriota	Actinobacteria	Frankiales	Frankiaceae	Jatrophihabitans	NA
NTU_1121	Bacteria	Proteobacteria	Gammaproteobacteria	Enterobacterales	Enterobacteriaceae	Raoultella	terrigena
NTU_1122	Bacteria	Proteobacteria	Gammaproteobacteria	Enterobacterales	Pasteurellaceae	Volucribacter	psittacicida
NTU_1123	Bacteria	Firmicutes	Clostridia	Lachnospirales	Lachnospiraceae	[Ruminococcus] gnavus group	gnavus
NTU_1124	Bacteria	Bacteroidota	Bacteroidia	Bacteroidales	Prevotellaceae	Alloprevotella	NA
NTU_1125	Bacteria	Proteobacteria	Alphaproteobacteria	Acetobacterales	Acetobacteraceae	Rhodopila	NA
NTU_1126	Bacteria	Proteobacteria	Gammaproteobacteria	Burkholderiales	Oxalobacteraceae	Undibacterium	terreum
NTU_1127	Bacteria	Proteobacteria	Gammaproteobacteria	Enterobacterales	Enterobacteriaceae	Enterobacter	cloacae
NTU_1128	Bacteria	Proteobacteria	Alphaproteobacteria	Rhizobiales	Xanthobacteraceae	NA	NA
NTU_1129	Bacteria	Planctomycetota	Planctomycetes	Planctomycetales	Rubinisphaeraceae	Planctomicrobium	NA
NTU_1130	Bacteria	Proteobacteria	Gammaproteobacteria	Burkholderiales	Alcaligenaceae	Pigmentiphaga	litoralis
NTU_1131	Bacteria	Firmicutes	Negativicutes	Veillonellales-Selenomonadales	Selenomonadaceae	NA	NA
NTU_1132	Bacteria	Actinobacteriota	Actinobacteria	Corynebacteriales	Corynebacteriaceae	Corynebacterium	kroppenstedtii
NTU_1133	Bacteria	Myxococcota	Polyangia	Polyangiales	Phaselicystidaceae	Phaselicystis	flava
NTU_1134	Bacteria	Acidobacteriota	Blastocatellia	Blastocatellales	Blastocatellaceae	Blastocatella	NA
NTU_1135	Bacteria	Proteobacteria	Gammaproteobacteria	Burkholderiales	Comamonadaceae	Xylophilus	NA
NTU_1136	Bacteria	Firmicutes	Bacilli	Staphylococcales	Staphylococcaceae	Staphylococcus	saprophyticus
NTU_1137	Bacteria	Planctomycetota	Planctomycetes	Planctomycetales	Schlesneriaceae	Schlesneria	NA
NTU_1138	Bacteria	Actinobacteriota	Actinobacteria	Micrococcales	Intrasporangiaceae	Terrabacter	tumescens
NTU_1139	Bacteria	Actinobacteriota	Actinobacteria	Micrococcales	Sanguibacteraceae	Sanguibacter-Flavimobilis	NA
NTU_1140	Bacteria	Firmicutes	Clostridia	Oscillospirales	Ruminococcaceae	NA	NA
NTU_1141	Bacteria	Actinobacteriota	Actinobacteria	Micrococcales	Micrococcaceae	Kocuria	rhizophila
NTU_1142	Bacteria	Firmicutes	Negativicutes	Veillonellales-Selenomonadales	Veillonellaceae	Veillonella	parvula
NTU_1143	Bacteria	Firmicutes	Clostridia	Oscillospirales	Ruminococcaceae	Faecalibacterium	NA
NTU_1144	Bacteria	Firmicutes	Clostridia	Lachnospirales	Lachnospiraceae	[Ruminococcus] gauvreauii group	NA
NTU_1145	Bacteria	Bacteroidota	Bacteroidia	Chitinophagales	Chitinophagaceae	Pseudoflavitalea	NA
NTU_1146	Bacteria	Proteobacteria	Gammaproteobacteria	Burkholderiales	Neisseriaceae	Uruburuella	suis
NTU_1147	Bacteria	Bacteroidota	Bacteroidia	Sphingobacteriales	Sphingobacteriaceae	Pedobacter	agri
NTU_1148	Bacteria	Proteobacteria	Gammaproteobacteria	Legionellales	Legionellaceae	Legionella	NA
NTU_1149	Bacteria	Rs-K7NA termite group	NA	NA	NA	NA	NA
NTU_1150	Bacteria	Firmicutes	Clostridia	Clostridia vadinBB6NA group	NA	NA	NA
NTU_1151	Bacteria	Proteobacteria	Gammaproteobacteria	Burkholderiales	Oxalobacteraceae	Duganella	zoogloeoides
NTU_1152	Bacteria	Proteobacteria	Alphaproteobacteria	Rhizobiales	Xanthobacteraceae	Bradyrhizobium	canariense
NTU_1153	Bacteria	Patescibacteria	Saccharimonadia	Saccharimonadales	NA	NA	NA
NTU_1154	Bacteria	Proteobacteria	Gammaproteobacteria	Burkholderiales	Nitrosomonadaceae	Ellin6NA67	NA
NTU_1155	Bacteria	Dependentiae	Babeliae	Babeliales	NA	NA	NA
NTU_1156	Bacteria	Proteobacteria	Gammaproteobacteria	Enterobacterales	Morganellaceae	Proteus	hauseri
NTU_1157	Bacteria	Proteobacteria	Gammaproteobacteria	Pseudomonadales	Pseudomonadaceae	Pseudomonas	graminis
NTU_1158	Bacteria	Bacteroidota	Bacteroidia	Sphingobacteriales	Sphingobacteriaceae	Pedobacter	NA
NTU_1159	Bacteria	Proteobacteria	Gammaproteobacteria	Thiotrichales	Thiotrichaceae	Thiothrix	NA
NTU_1160	Bacteria	Proteobacteria	Gammaproteobacteria	Enterobacterales	Pasteurellaceae	Pasteurella	multocida
NTU_1161	Bacteria	Firmicutes	Bacilli	Erysipelotrichales	Erysipelatoclostridiaceae	UCG-NANA4	NA
NTU_1162	Bacteria	Firmicutes	Bacilli	Lactobacillales	Carnobacteriaceae	Trichococcus	NA
NTU_1163	Bacteria	Actinobacteriota	Actinobacteria	Micrococcales	Dermacoccaceae	Dermacoccus	nishinomiyaensis
NTU_1164	Bacteria	Proteobacteria	Alphaproteobacteria	Rhizobiales	Hyphomicrobiaceae	Hyphomicrobium	denitrificans
NTU_1165	Bacteria	Actinobacteriota	Actinobacteria	Micrococcales	Microbacteriaceae	Lysinimonas	soli
NTU_1166	Bacteria	Firmicutes	Bacilli	Bacillales	Bacillaceae	NA	NA
NTU_1167	Bacteria	Proteobacteria	Gammaproteobacteria	Enterobacterales	Aeromonadaceae	Tolumonas	auensis
NTU_1168	Bacteria	Acidobacteriota	Acidobacteriae	Acidobacteriales	Acidobacteriaceae (Subgroup 1)	Acidicapsa	NA
NTU_1169	Bacteria	Proteobacteria	Gammaproteobacteria	Enterobacterales	Erwiniaceae	Erwinia	billingiae
NTU_1170	Bacteria	Verrucomicrobiota	Verrucomicrobiae	Pedosphaerales	Pedosphaeraceae	ADurb.BinNA63-1	NA
NTU_1171	Bacteria	Bacteroidota	Bacteroidia	Chitinophagales	Chitinophagaceae	Terrimonas	aquatica
NTU_1172	Bacteria	Elusimicrobiota	Lineage IIa	NA	NA	NA	NA
NTU_1173	Bacteria	Planctomycetota	Planctomycetes	Gemmatales	Gemmataceae	NA	NA
NTU_1174	Bacteria	Bacteroidota	Bacteroidia	Bacteroidales	Paludibacteraceae	NA	NA
NTU_1175	Bacteria	Proteobacteria	Gammaproteobacteria	Burkholderiales	Comamonadaceae	Polaromonas	NA
NTU_1176	Bacteria	Bacteroidota	Bacteroidia	Bacteroidales	Rs-E47 termite group	NA	NA
NTU_1177	Bacteria	Firmicutes	Clostridia	Peptostreptococcales-Tissierellales	Peptostreptococcaceae	Romboutsia	ilealis
NTU_1178	Bacteria	Firmicutes	Bacilli	Lactobacillales	Lactobacillaceae	Dellaglioa	NA
NTU_1179	Bacteria	Desulfobacterota	Desulfuromonadia	Geobacterales	Geobacteraceae	Geobacter	NA
NTU_1180	Bacteria	Proteobacteria	Alphaproteobacteria	NA	NA	NA	NA
NTU_1181	Bacteria	Verrucomicrobiota	Verrucomicrobiae	Opitutales	Opitutaceae	Diplosphaera	NA
NTU_1182	Bacteria	Proteobacteria	Gammaproteobacteria	Enterobacterales	Aeromonadaceae	Aeromonas	NA
NTU_1183	Bacteria	Acidobacteriota	Blastocatellia	Pyrinomonadales	Pyrinomonadaceae	RB41	NA
NTU_1184	Bacteria	Proteobacteria	Alphaproteobacteria	Rhodobacterales	Rhodobacteraceae	Paracoccus	sanguinis
NTU_1185	Bacteria	Proteobacteria	Gammaproteobacteria	Burkholderiales	Alcaligenaceae	Achromobacter	xylosoxidans
NTU_1186	Bacteria	Actinobacteriota	Actinobacteria	Micrococcales	Microbacteriaceae	Pseudoclavibacter	NA
NTU_1187	Bacteria	Patescibacteria	Microgenomatia	NA	NA	NA	NA
NTU_1188	Bacteria	Bacteroidota	Bacteroidia	Cytophagales	Hymenobacteraceae	Hymenobacter	gelipurpurascens
NTU_1189	Bacteria	Proteobacteria	Alphaproteobacteria	Micropepsales	Micropepsaceae	NA	NA
NTU_1190	Bacteria	Firmicutes	Clostridia	Lachnospirales	Lachnospiraceae	Epulopiscium	NA
NTU_1191	Bacteria	Proteobacteria	Gammaproteobacteria	Pseudomonadales	Moraxellaceae	Enhydrobacter	NA
NTU_1192	Bacteria	Proteobacteria	Gammaproteobacteria	Salinisphaerales	Solimonadaceae	NA	NA
NTU_1193	Bacteria	Firmicutes	Bacilli	Lactobacillales	Streptococcaceae	Lactococcus	NA
NTU_1194	Bacteria	Proteobacteria	Alphaproteobacteria	Acetobacterales	Acetobacteraceae	Belnapia	soli
NTU_1195	Bacteria	Bacteroidota	Bacteroidia	Flavobacteriales	Weeksellaceae	Chryseobacterium	solincola
NTU_1196	Bacteria	Proteobacteria	Gammaproteobacteria	Xanthomonadales	Xanthomonadaceae	Luteimonas	notoginsengisoli
NTU_1197	Bacteria	Proteobacteria	Alphaproteobacteria	Rhizobiales	Rhizobiaceae	Aminobacter	NA
NTU_1198	Bacteria	Proteobacteria	Gammaproteobacteria	Burkholderiales	Oxalobacteraceae	Duganella	NA
NTU_1199	Bacteria	Proteobacteria	Alphaproteobacteria	Sphingomonadales	Sphingomonadaceae	Sphingomonas	asaccharolytica
NTU_1200	Bacteria	Proteobacteria	Alphaproteobacteria	Rhizobiales	Devosiaceae	Devosia	insulae
NTU_1201	Bacteria	Proteobacteria	Gammaproteobacteria	Pseudomonadales	Pseudomonadaceae	Pseudomonas	lurida
NTU_1202	Bacteria	Proteobacteria	Alphaproteobacteria	Rhizobiales	Beijerinckiaceae	Methylobacterium-Methylorubrum	bullatum
NTU_1203	Bacteria	Proteobacteria	Gammaproteobacteria	Burkholderiales	Chromobacteriaceae	Crenobacter	NA
NTU_1204	Bacteria	Firmicutes	Clostridia	Oscillospirales	Oscillospiraceae	Papillibacter	NA
NTU_1205	Bacteria	Campylobacterota	Campylobacteria	Campylobacterales	Arcobacteraceae	Halarcobacter	NA
NTU_1206	Bacteria	Bacteroidota	Bacteroidia	Sphingobacteriales	Sphingobacteriaceae	Mucilaginibacter	ginsengisoli
NTU_1207	Bacteria	Proteobacteria	Alphaproteobacteria	Sphingomonadales	Sphingomonadaceae	Sphingopyxis	alaskensis
NTU_1208	Bacteria	Proteobacteria	Gammaproteobacteria	Enterobacterales	Enterobacteriaceae	Salmonella	enterica
NTU_1209	Bacteria	Firmicutes	Clostridia	Oscillospirales	Ruminococcaceae	Candidatus Soleaferrea	NA
NTU_1210	Bacteria	Actinobacteriota	Actinobacteria	Micrococcales	Dermatophilaceae	Mobilicoccus	NA
NTU_1211	Bacteria	Acidobacteriota	Blastocatellia	Blastocatellales	Blastocatellaceae	Stenotrophobacter	terrae
NTU_1212	Bacteria	Verrucomicrobiota	Verrucomicrobiae	Opitutales	Puniceicoccaceae	NA	NA
NTU_1213	Bacteria	Proteobacteria	Gammaproteobacteria	Burkholderiales	Rhodocyclaceae	Propionivibrio	NA
NTU_1214	Bacteria	Proteobacteria	Gammaproteobacteria	Pseudomonadales	Pseudomonadaceae	Pseudomonas	yamanorum
NTU_1215	Bacteria	Firmicutes	Clostridia	Oscillospirales	NA	NA	NA
NTU_1216	Bacteria	Actinobacteriota	Actinobacteria	Micrococcales	Intrasporangiaceae	Lapillicoccus	NA
NTU_1217	Bacteria	Proteobacteria	Gammaproteobacteria	Xanthomonadales	Rhodanobacteraceae	Luteibacter	NA
NTU_1218	Bacteria	Proteobacteria	Gammaproteobacteria	Cardiobacteriales	Cardiobacteriaceae	Suttonella	ornithocola
NTU_1219	Bacteria	Myxococcota	Polyangia	Nannocystales	Nannocystaceae	Nannocystis	NA
NTU_1220	Bacteria	Actinobacteriota	Actinobacteria	Streptomycetales	Streptomycetaceae	Streptomyces	NA
NTU_1221	Bacteria	Bacteroidota	Bacteroidia	Flavobacteriales	Flavobacteriaceae	Capnocytophaga	canimorsus
NTU_1222	Bacteria	Firmicutes	Clostridia	Lachnospirales	Lachnospiraceae	Lachnospiraceae NC2NANA4 group	NA
NTU_1223	Bacteria	Bacteroidota	Bacteroidia	Bacteroidales	Marinifilaceae	Odoribacter	NA
NTU_1224	Bacteria	Proteobacteria	Gammaproteobacteria	Xanthomonadales	Xanthomonadaceae	Pseudoxanthomonas	suwonensis
NTU_1225	Bacteria	Firmicutes	Clostridia	Lachnospirales	Lachnospiraceae	Lachnospiraceae AC2NA44 group	NA
NTU_1226	Bacteria	Actinobacteriota	Actinobacteria	Micrococcales	Cellulomonadaceae	Oerskovia	turbata
NTU_1227	Bacteria	Planctomycetota	Planctomycetes	Planctomycetales	NA	NA	NA
NTU_1228	Bacteria	Firmicutes	Clostridia	Oscillospirales	Oscillospiraceae	Oscillibacter	NA
NTU_1229	Bacteria	Bacteroidota	Bacteroidia	Bacteroidetes VC2.1 Bac22	NA	NA	NA
NTU_1230	Bacteria	Proteobacteria	Gammaproteobacteria	Pseudomonadales	Moraxellaceae	NA	NA
NTU_1231	Bacteria	Firmicutes	Negativicutes	Veillonellales-Selenomonadales	Veillonellaceae	Megasphaera	NA
NTU_1232	Bacteria	Proteobacteria	Gammaproteobacteria	Burkholderiales	Alcaligenaceae	NA	NA
NTU_1233	Bacteria	Actinobacteriota	Actinobacteria	Corynebacteriales	Mycobacteriaceae	Mycobacterium	NA
NTU_1234	Bacteria	Proteobacteria	Gammaproteobacteria	Xanthomonadales	Xanthomonadaceae	Xanthomonas	vesicatoria
NTU_1235	Bacteria	Proteobacteria	Gammaproteobacteria	Legionellales	Legionellaceae	Legionella	gratiana
NTU_1236	Bacteria	Myxococcota	Polyangia	Polyangiales	Polyangiaceae	Polyangium	NA
NTU_1237	Bacteria	Desulfobacterota	Desulfovibrionia	Desulfovibrionales	Desulfovibrionaceae	Desulfovibrio	intestinalis
NTU_1238	Bacteria	Firmicutes	Clostridia	Lachnospirales	Lachnospiraceae	Coprococcus	eutactus
NTU_1239	Bacteria	Proteobacteria	Gammaproteobacteria	Pseudomonadales	Halomonadaceae	Marinospirillum	minutulum
NTU_1240	Bacteria	Campylobacterota	Campylobacteria	Campylobacterales	Arcobacteraceae	Arcobacter	cibarius
NTU_1241	Bacteria	Bacteroidota	Bacteroidia	Bacteroidales	Muribaculaceae	NA	NA
NTU_1242	Bacteria	Firmicutes	Clostridia	Lachnospirales	Lachnospiraceae	Anaerocolumna	NA
NTU_1243	Bacteria	Bacteroidota	Bacteroidia	Bacteroidales	Rikenellaceae	Alistipes	shahii
NTU_1244	Bacteria	Actinobacteriota	Actinobacteria	Micrococcales	Microbacteriaceae	Herbiconiux	NA
NTU_1245	Bacteria	Proteobacteria	Gammaproteobacteria	Burkholderiales	Comamonadaceae	Variovorax	soli
NTU_1246	Bacteria	Proteobacteria	Gammaproteobacteria	Enterobacterales	Enterobacteriaceae	Lelliottia	NA
NTU_1247	Bacteria	Proteobacteria	Gammaproteobacteria	Burkholderiales	Comamonadaceae	Leptothrix	NA
NTU_1248	Bacteria	Firmicutes	Bacilli	Bacillales	Planococcaceae	Viridibacillus	arvi
NTU_1249	Bacteria	Bacteroidota	Bacteroidia	Sphingobacteriales	Sphingobacteriaceae	Mucilaginibacter	calamicampi
NTU_1250	Bacteria	Proteobacteria	Gammaproteobacteria	Xanthomonadales	Xanthomonadaceae	Luteimonas	NA
NTU_1251	Bacteria	Armatimonadota	Armatimonadia	Armatimonadales	NA	NA	NA
NTU_1252	Bacteria	Acidobacteriota	Acidobacteriae	Acidobacteriales	Acidobacteriaceae (Subgroup 1)	Granulicella	NA
NTU_1253	Bacteria	Proteobacteria	Alphaproteobacteria	Acetobacterales	Acetobacteraceae	Belnapia	NA
NTU_1254	Bacteria	Firmicutes	Clostridia	Oscillospirales	Butyricicoccaceae	Butyricicoccus	NA
NTU_1255	Bacteria	Acidobacteriota	Holophagae	Subgroup 7	NA	NA	NA
NTU_1256	Bacteria	Firmicutes	Clostridia	Lachnospirales	Lachnospiraceae	Hungatella	NA
NTU_1257	Bacteria	Proteobacteria	Alphaproteobacteria	Rhizobiales	Beijerinckiaceae	1174-9NA1-12	NA
NTU_1258	Bacteria	Proteobacteria	Gammaproteobacteria	Enterobacterales	Morganellaceae	Providencia	NA
NTU_1259	Bacteria	Bacteroidota	Bacteroidia	Bacteroidales	Paludibacteraceae	Paludibacter	NA
NTU_1260	Bacteria	Proteobacteria	Gammaproteobacteria	Xanthomonadales	Xanthomonadaceae	Arenimonas	NA
NTU_1261	Bacteria	Firmicutes	Bacilli	Erysipelotrichales	Erysipelotrichaceae	[Clostridium] innocuum group	NA
NTU_1262	Bacteria	Proteobacteria	Gammaproteobacteria	GaNANA77536	NA	NA	NA
NTU_1263	Bacteria	Proteobacteria	Gammaproteobacteria	Burkholderiales	Rhodocyclaceae	Dechloromonas	hortensis
NTU_1264	Bacteria	Bacteroidota	Bacteroidia	Bacteroidales	Tannerellaceae	Parabacteroides	NA
NTU_1265	Bacteria	Proteobacteria	Gammaproteobacteria	Xanthomonadales	Rhodanobacteraceae	Luteibacter	rhizovicinus
NTU_1266	Bacteria	Bacteroidota	Bacteroidia	Flavobacteriales	Weeksellaceae	Chryseobacterium	formosense
NTU_1267	Bacteria	Proteobacteria	Gammaproteobacteria	Enterobacterales	Hafniaceae	Hafnia-Obesumbacterium	alvei
NTU_1268	Bacteria	Bacteroidota	Bacteroidia	Sphingobacteriales	NS11-12 marine group	NA	NA
NTU_1269	Bacteria	Proteobacteria	Alphaproteobacteria	Sphingomonadales	Sphingomonadaceae	Ellin6NA55	NA
NTU_1270	Bacteria	Bacteroidota	Bacteroidia	Bacteroidales	Tannerellaceae	NA	NA
NTU_1271	Bacteria	Firmicutes	Clostridia	Lachnospirales	Lachnospiraceae	Eisenbergiella	NA
NTU_1272	Bacteria	Proteobacteria	Gammaproteobacteria	Burkholderiales	Oxalobacteraceae	Herminiimonas	NA
NTU_1273	Bacteria	Bacteroidota	Bacteroidia	Flavobacteriales	Weeksellaceae	Chryseobacterium	vrystaatense
NTU_1274	Bacteria	Firmicutes	Clostridia	Oscillospirales	Butyricicoccaceae	UCG-NANA9	NA
NTU_1275	Bacteria	Proteobacteria	Gammaproteobacteria	Pseudomonadales	Halieaceae	OM6NA(NOR5) clade	NA
NTU_1276	Bacteria	Nitrospirota	Nitrospiria	Nitrospirales	Nitrospiraceae	Nitrospira	defluvii
NTU_1277	Bacteria	Acidobacteriota	Acidobacteriae	Acidobacteriales	Acidobacteriaceae (Subgroup 1)	Acidipila-Silvibacterium	NA
NTU_1278	Bacteria	Firmicutes	Clostridia	Lachnospirales	Lachnospiraceae	Coprococcus	comes
NTU_1279	Bacteria	Bacteroidota	Bacteroidia	Chitinophagales	Chitinophagaceae	Dinghuibacter	NA
NTU_1280	Bacteria	Proteobacteria	Gammaproteobacteria	Gammaproteobacteria Incertae Sedis	Unknown Family	Acidibacter	NA
NTU_1281	Bacteria	Proteobacteria	Gammaproteobacteria	Burkholderiales	Neisseriaceae	Snodgrassella	alvi
NTU_1282	Bacteria	Bacteroidota	Bacteroidia	Sphingobacteriales	Sphingobacteriaceae	Mucilaginibacter	NA
NTU_1283	Bacteria	Firmicutes	Clostridia	Lachnospirales	Lachnospiraceae	[Ruminococcus] gnavus group	NA
NTU_1284	Bacteria	Proteobacteria	Gammaproteobacteria	Xanthomonadales	Xanthomonadaceae	Xanthomonas	vasicola
NTU_1285	Bacteria	Actinobacteriota	Actinobacteria	Micrococcales	Microbacteriaceae	Pseudoclavibacter	chungangensis
NTU_1286	Bacteria	Desulfobacterota	Desulfuromonadia	PB19	NA	NA	NA
NTU_1287	Bacteria	Proteobacteria	Gammaproteobacteria	Xanthomonadales	Rhodanobacteraceae	Dokdonella	soli
NTU_1288	Bacteria	Bacteroidota	Bacteroidia	Chitinophagales	Chitinophagaceae	Chitinophaga	niastensis
NTU_1289	Bacteria	Proteobacteria	Alphaproteobacteria	Acetobacterales	Acetobacteraceae	Endobacter	NA
NTU_1290	Bacteria	Actinobacteriota	Actinobacteria	Micrococcales	Dermacoccaceae	Yimella	lutea
NTU_1291	Bacteria	Bacteroidota	Bacteroidia	Flavobacteriales	Weeksellaceae	Chryseobacterium	hominis
NTU_1292	Bacteria	Latescibacterota	Latescibacteria	Latescibacterales	Latescibacteraceae	NA	NA
NTU_1293	Bacteria	Firmicutes	Clostridia	Peptostreptococcales-Tissierellales	Anaerovoracaceae	S5-A14a	NA
NTU_1294	Bacteria	Bacteroidota	Bacteroidia	Cytophagales	Hymenobacteraceae	Hymenobacter	terrae
NTU_1295	Bacteria	Chloroflexi	Dehalococcoidia	SNA85	NA	NA	NA
NTU_1296	Bacteria	Actinobacteriota	Actinobacteria	Corynebacteriales	Dietziaceae	Dietzia	papillomatosis
NTU_1297	Bacteria	Proteobacteria	Gammaproteobacteria	Burkholderiales	Neisseriaceae	Neisseria	meningitidis
NTU_1298	Bacteria	Actinobacteriota	Actinobacteria	Micrococcales	Microbacteriaceae	Amnibacterium	kyonggiense
NTU_1299	Bacteria	Bacteroidota	Bacteroidia	Flavobacteriales	Cryomorphaceae	NA	NA
NTU_1300	Bacteria	Firmicutes	Clostridia	Oscillospirales	Ruminococcaceae	UBA1819	NA
NTU_1301	Bacteria	Proteobacteria	Alphaproteobacteria	Sphingomonadales	Sphingomonadaceae	Sphingomonas	kaistensis
NTU_1302	Bacteria	Proteobacteria	Gammaproteobacteria	Pseudomonadales	Pseudomonadaceae	Pseudomonas	fluorescens
NTU_1303	Bacteria	Bacteroidota	Bacteroidia	Flavobacteriales	NS9 marine group	NA	NA
NTU_1304	Bacteria	Proteobacteria	Gammaproteobacteria	Xanthomonadales	Rhodanobacteraceae	Dokdonella	NA
NTU_1305	Bacteria	Proteobacteria	Alphaproteobacteria	Caulobacterales	Caulobacteraceae	NA	NA
NTU_1306	Bacteria	Planctomycetota	Pla4 lineage	NA	NA	NA	NA
NTU_1307	Bacteria	Proteobacteria	Alphaproteobacteria	Rhizobiales	Beijerinckiaceae	Methylocella	NA
NTU_1308	Bacteria	Proteobacteria	Gammaproteobacteria	NA	NA	NA	NA
NTU_1309	Bacteria	Bacteroidota	Bacteroidia	Sphingobacteriales	Sphingobacteriaceae	NA	NA
NTU_1310	Bacteria	Firmicutes	Clostridia	Lachnospirales	Lachnospiraceae	Agathobacter	NA
NTU_1311	Bacteria	Bacteroidota	Bacteroidia	Flavobacteriales	Flavobacteriaceae	Flavobacterium	hydatis
NTU_1312	Bacteria	Bacteroidota	Bacteroidia	Chitinophagales	Chitinophagaceae	Flavihumibacter	NA
NTU_1313	Bacteria	Desulfobacterota	Desulfobacteria	Desulfobacterales	NA	NA	NA
NTU_1314	Bacteria	Firmicutes	Clostridia	Peptostreptococcales-Tissierellales	Sedimentibacteraceae	Sedimentibacter	NA
NTU_1315	Bacteria	Bacteroidota	Bacteroidia	Flavobacteriales	Crocinitomicaceae	Crocinitomix	NA
NTU_1316	Bacteria	Bacteroidota	Bacteroidia	Flavobacteriales	Flavobacteriaceae	NA	NA
NTU_1317	Bacteria	Bacteroidota	Bacteroidia	Cytophagales	Spirosomaceae	Spirosoma	NA
NTU_1318	Bacteria	Patescibacteria	Dojkabacteria	NA	NA	NA	NA
NTU_1319	Bacteria	Acidobacteriota	Vicinamibacteria	Subgroup 17	NA	NA	NA
NTU_1320	Bacteria	Firmicutes	Clostridia	Lachnospirales	Lachnospiraceae	Anaerostipes	NA
NTU_1321	Bacteria	Proteobacteria	Gammaproteobacteria	Enterobacterales	Pasteurellaceae	Haemophilus	parainfluenzae
NTU_1322	Bacteria	Proteobacteria	Gammaproteobacteria	Burkholderiales	Oxalobacteraceae	Collimonas	pratensis
NTU_1323	Bacteria	Proteobacteria	Gammaproteobacteria	Burkholderiales	Nitrosomonadaceae	IS-44	NA
NTU_1324	Bacteria	Proteobacteria	Gammaproteobacteria	Burkholderiales	Chitinibacteraceae	Deefgea	NA
NTU_1325	Bacteria	Firmicutes	Bacilli	Lactobacillales	Vagococcaceae	Vagococcus	NA
NTU_1326	Bacteria	Firmicutes	Bacilli	Lactobacillales	Lactobacillaceae	Lacticaseibacillus	NA
NTU_1327	Bacteria	Proteobacteria	Alphaproteobacteria	Rhizobiales	Rhizobiales Incertae Sedis	Phreatobacter	NA
NTU_1328	Bacteria	Acidobacteriota	Vicinamibacteria	Vicinamibacterales	NA	NA	NA
NTU_1329	Bacteria	Proteobacteria	Alphaproteobacteria	Acetobacterales	Acetobacteraceae	Acidisphaera	NA
NTU_1330	Bacteria	Proteobacteria	Alphaproteobacteria	Rhodospirillales	Rhodospirillaceae	Insolitispirillum	peregrinum
NTU_1331	Bacteria	Proteobacteria	Gammaproteobacteria	Enterobacterales	Morganellaceae	Morganella	NA
NTU_1332	Bacteria	Proteobacteria	Gammaproteobacteria	Beggiatoales	Beggiatoaceae	NA	NA
NTU_1333	Bacteria	RCP2-54	NA	NA	NA	NA	NA
NTU_1334	Bacteria	Firmicutes	Bacilli	Lactobacillales	Streptococcaceae	Streptococcus	gordonii
NTU_1335	Bacteria	Proteobacteria	Gammaproteobacteria	Burkholderiales	Sutterellaceae	NA	NA
NTU_1336	Bacteria	Actinobacteriota	Actinobacteria	Micrococcales	Microbacteriaceae	Galbitalea	NA
NTU_1337	Bacteria	Latescibacterota	NA	NA	NA	NA	NA
NTU_1338	Bacteria	Acidobacteriota	Acidobacteriae	Paludibaculum	NA	NA	NA
NTU_1339	Bacteria	Firmicutes	Clostridia	Lachnospirales	Lachnospiraceae	Lachnospiraceae ND3NANA7 group	NA
NTU_1340	Bacteria	Bacteroidota	Bacteroidia	Cytophagales	Hymenobacteraceae	Hymenobacter	rubidus
NTU_1341	Bacteria	Verrucomicrobiota	Omnitrophia	Omnitrophales	NA	NA	NA
NTU_1342	Bacteria	Acidobacteriota	Acidobacteriae	Bryobacterales	Bryobacteraceae	Bryobacter	NA
NTU_1343	Bacteria	Planctomycetota	Pla3 lineage	NA	NA	NA	NA
NTU_1344	Bacteria	Firmicutes	Clostridia	Lachnospirales	Lachnospiraceae	Robinsoniella	NA
NTU_1345	Bacteria	Proteobacteria	Gammaproteobacteria	Pseudomonadales	Pseudomonadaceae	Pseudomonas	NA
NTU_1346	Bacteria	Proteobacteria	Alphaproteobacteria	Acetobacterales	Acetobacteraceae	Acidocella	NA
NTU_1347	Bacteria	Proteobacteria	Gammaproteobacteria	Enterobacterales	Erwiniaceae	Erwinia	NA
NTU_1348	Bacteria	Deinococcota	Deinococci	Deinococcales	Deinococcaceae	Deinococcus	xinjiangensis
NTU_1349	Bacteria	Bacteroidota	Bacteroidia	Flavobacteriales	Flavobacteriaceae	Flavobacterium	NA
NTU_1350	Bacteria	Bdellovibrionota	Bdellovibrionia	Bdellovibrionales	Bdellovibrionaceae	OM27 clade	NA
NTU_1351	Bacteria	Actinobacteriota	Actinobacteria	Micrococcales	Bogoriellaceae	Georgenia	NA
NTU_1352	Bacteria	Planctomycetota	Phycisphaerae	CCM11a	NA	NA	NA
NTU_1353	Bacteria	Proteobacteria	Gammaproteobacteria	Burkholderiales	Nitrosomonadaceae	MND1	NA
NTU_1354	Bacteria	Firmicutes	Negativicutes	Acidaminococcales	Acidaminococcaceae	Phascolarctobacterium	NA
NTU_1355	Bacteria	Firmicutes	Clostridia	Oscillospirales	Ruminococcaceae	Subdoligranulum	NA
NTU_1356	Bacteria	Actinobacteriota	Actinobacteria	Micrococcales	Dermacoccaceae	Flexivirga	NA
NTU_1357	Bacteria	Proteobacteria	Alphaproteobacteria	Rhizobiales	Beijerinckiaceae	Methylobacterium-Methylorubrum	brachiatum
NTU_1358	Bacteria	Actinobacteriota	Actinobacteria	Propionibacteriales	Propionibacteriaceae	Micropruina	NA
NTU_1359	Bacteria	Firmicutes	Clostridia	Lachnospirales	Lachnospiraceae	Tuzzerella	NA
NTU_1360	Bacteria	Verrucomicrobiota	Verrucomicrobiae	Chthoniobacterales	Chthoniobacteraceae	Chthoniobacter	NA
NTU_1361	Bacteria	Verrucomicrobiota	Verrucomicrobiae	Verrucomicrobiales	Verrucomicrobiaceae	Roseimicrobium	NA
NTU_1362	Bacteria	Actinobacteriota	Actinobacteria	Micrococcales	Micrococcaceae	Arthrobacter	alpinus
NTU_1363	Bacteria	Proteobacteria	Gammaproteobacteria	Burkholderiales	Neisseriaceae	Neisseria	NA
NTU_1364	Bacteria	Proteobacteria	Alphaproteobacteria	Puniceispirillales	NA	NA	NA
NTU_1365	Bacteria	Myxococcota	Polyangia	VHS-B3-7NA	NA	NA	NA
NTU_1366	Bacteria	Proteobacteria	Alphaproteobacteria	Rhizobiales	Xanthobacteraceae	Rhodoplanes	NA
NTU_1367	Bacteria	Acidobacteriota	Blastocatellia	45597	NA	NA	NA
NTU_1368	Bacteria	Firmicutes	Clostridia	Oscillospirales	Ruminococcaceae	Fournierella	NA
NTU_1369	Bacteria	Firmicutes	Clostridia	Peptostreptococcales-Tissierellales	Peptostreptococcaceae	Romboutsia	NA
NTU_1370	Bacteria	Firmicutes	Bacilli	Erysipelotrichales	Erysipelotrichaceae	Holdemanella	NA
NTU_1371	Bacteria	Proteobacteria	Alphaproteobacteria	Rhizobiales	Xanthobacteraceae	Bradyrhizobium	ottawaense
NTU_1372	Bacteria	Firmicutes	Clostridia	Lachnospirales	Lachnospiraceae	Lachnospiraceae UCG-NANA8	NA
NTU_1373	Bacteria	Proteobacteria	Alphaproteobacteria	Rhizobiales	KF-JG3NA-B3	NA	NA
NTU_1374	Bacteria	Actinobacteriota	Actinobacteria	Propionibacteriales	Propionibacteriaceae	Microlunatus	aurantiacus
NTU_1375	Bacteria	Proteobacteria	Alphaproteobacteria	Sphingomonadales	Sphingomonadaceae	Erythrobacter	NA
NTU_1376	Bacteria	Bacteroidota	Bacteroidia	Flavobacteriales	Weeksellaceae	Chryseobacterium	piscium
NTU_1377	Bacteria	Proteobacteria	Alphaproteobacteria	Rhizobiales	Rhizobiales Incertae Sedis	NA	NA
NTU_1378	Bacteria	Gemmatimonadota	Gemmatimonadetes	Gemmatimonadales	Gemmatimonadaceae	NA	NA
NTU_1379	Bacteria	Firmicutes	Clostridia	Lachnospirales	Lachnospiraceae	[Eubacterium] hallii group	NA
NTU_1380	Bacteria	Proteobacteria	Gammaproteobacteria	Pseudomonadales	Pseudomonadaceae	Pseudomonas	rhodesiae
NTU_1381	Bacteria	Proteobacteria	Gammaproteobacteria	Enterobacterales	Morganellaceae	Xenorhabdus	nematophila
NTU_1382	Bacteria	Proteobacteria	Alphaproteobacteria	Rhizobiales	Beijerinckiaceae	Microvirga	NA
NTU_1383	Bacteria	Actinobacteriota	Actinobacteria	Corynebacteriales	Dietziaceae	Dietzia	lutea
NTU_1384	Bacteria	Firmicutes	Clostridia	Lachnospirales	Lachnospiraceae	Anaerostipes	hadrus
NTU_1385	Bacteria	Firmicutes	Bacilli	Lactobacillales	Enterococcaceae	Enterococcus	devriesei
NTU_1386	Bacteria	Proteobacteria	Gammaproteobacteria	Burkholderiales	Sutterellaceae	Sutterella	NA
NTU_1387	Bacteria	Bacteroidota	Bacteroidia	Chitinophagales	Chitinophagaceae	Puia	NA
NTU_1388	Bacteria	Proteobacteria	Alphaproteobacteria	Rhizobiales	Rhizobiaceae	Mesorhizobium	erdmanii
NTU_1389	Bacteria	Acidobacteriota	Acidobacteriae	Acidobacteriales	Acidobacteriaceae (Subgroup 1)	NA	NA
NTU_1390	Bacteria	Firmicutes	Clostridia	Clostridiales	Clostridiaceae	Clostridium sensu stricto 1	colicanis
NTU_1391	Bacteria	Proteobacteria	Gammaproteobacteria	Enterobacterales	Morganellaceae	Photorhabdus	australis
NTU_1392	Bacteria	Proteobacteria	Gammaproteobacteria	WD26NA	NA	NA	NA
NTU_1393	Bacteria	Acidobacteriota	Subgroup 22	NA	NA	NA	NA
NTU_1394	Bacteria	Firmicutes	Bacilli	Bacillales	Planococcaceae	Sporosarcina	globispora
NTU_1395	Bacteria	Proteobacteria	Gammaproteobacteria	Salinisphaerales	Salinisphaeraceae	Salinisphaera	NA
NTU_1396	Bacteria	Proteobacteria	Alphaproteobacteria	Rhizobiales	Kaistiaceae	Kaistia	terrae
NTU_1397	Bacteria	Firmicutes	Bacilli	Lactobacillales	Streptococcaceae	Streptococcus	oralis
NTU_1398	Bacteria	Bacteroidota	Bacteroidia	Bacteroidales	Bacteroidaceae	Bacteroides	eggerthii
NTU_1399	Bacteria	Proteobacteria	Gammaproteobacteria	Salinisphaerales	Solimonadaceae	Polycyclovorans	NA
NTU_1400	Bacteria	Proteobacteria	Gammaproteobacteria	Burkholderiales	TRA3-2NA	NA	NA
NTU_1401	Bacteria	Verrucomicrobiota	Verrucomicrobiae	Verrucomicrobiales	Verrucomicrobiaceae	NA	NA
NTU_1402	Bacteria	Actinobacteriota	Actinobacteria	Propionibacteriales	Propionibacteriaceae	Tessaracoccus	NA
NTU_1403	Bacteria	Proteobacteria	Gammaproteobacteria	Burkholderiales	Neisseriaceae	Alysiella	filiformis
NTU_1404	Bacteria	Firmicutes	Bacilli	RF39	NA	NA	NA
NTU_1405	Bacteria	Proteobacteria	Gammaproteobacteria	Enterobacterales	Erwiniaceae	Erwinia	aphidicola
NTU_1406	Bacteria	Actinobacteriota	Actinobacteria	Propionibacteriales	Propionibacteriaceae	Propioniciclava	NA
NTU_1407	Bacteria	Proteobacteria	Gammaproteobacteria	Burkholderiales	Rhodocyclaceae	Sulfuritalea	NA
NTU_1408	Bacteria	Acidobacteriota	Holophagae	Holophagales	Holophagaceae	NA	NA
NTU_1409	Bacteria	Acidobacteriota	Vicinamibacteria	Vicinamibacterales	Vicinamibacteraceae	NA	NA
NTU_1410	Bacteria	Proteobacteria	Alphaproteobacteria	Rhizobiales	Devosiaceae	Devosia	glacialis
NTU_1411	Bacteria	Desulfobacterota	Desulfovibrionia	Desulfovibrionales	Desulfovibrionaceae	NA	NA
NTU_1412	Bacteria	Campylobacterota	Campylobacteria	Campylobacterales	Campylobacteraceae	Campylobacter	ureolyticus
NTU_1413	Bacteria	Planctomycetota	vadinHA49	NA	NA	NA	NA
NTU_1414	Bacteria	Bacteroidota	Bacteroidia	Bacteroidales	Bacteroidaceae	Bacteroides	NA
NTU_1415	Bacteria	Bacteroidota	Bacteroidia	Cytophagales	Spirosomaceae	Spirosoma	linguale
NTU_1416	Bacteria	Chloroflexi	Chloroflexia	Chloroflexales	Roseiflexaceae	NA	NA
NTU_1417	Bacteria	Firmicutes	Bacilli	Lactobacillales	Lactobacillaceae	Leuconostoc	carnosum
NTU_1418	Bacteria	Chloroflexi	Chloroflexia	Chloroflexales	Roseiflexaceae	Kouleothrix	aurantiaca
NTU_1419	Bacteria	Bacteroidota	Bacteroidia	Bacteroidales	Rikenellaceae	NA	NA
NTU_1420	Bacteria	Proteobacteria	Alphaproteobacteria	Rhizobiales	Beijerinckiaceae	Methyloferula	stellata
NTU_1421	Bacteria	Proteobacteria	Gammaproteobacteria	Burkholderiales	Burkholderiaceae	Ralstonia	solanacearum
NTU_1422	Bacteria	Bacteroidota	Bacteroidia	Chitinophagales	Chitinophagaceae	Parasegetibacter	luojiensis
NTU_1423	Bacteria	Proteobacteria	Gammaproteobacteria	Pseudomonadales	Halomonadaceae	Halomonas	NA
NTU_1424	Bacteria	Proteobacteria	Gammaproteobacteria	Xanthomonadales	Rhodanobacteraceae	Luteibacter	yeojuensis
NTU_1425	Bacteria	Actinobacteriota	Actinobacteria	Propionibacteriales	Nocardioidaceae	Aeromicrobium	ginsengisoli
NTU_1426	Bacteria	Proteobacteria	Gammaproteobacteria	Burkholderiales	Comamonadaceae	Variovorax	ginsengisoli
NTU_1427	Bacteria	Proteobacteria	Gammaproteobacteria	Burkholderiales	Oxalobacteraceae	Undibacterium	NA
NTU_1428	Bacteria	Bacteroidota	Kapabacteria	Kapabacteriales	NA	NA	NA
NTU_1429	Bacteria	Acidobacteriota	Thermoanaerobaculia	Thermoanaerobaculales	Thermoanaerobaculaceae	TPD-58	NA
NTU_1430	Bacteria	Campylobacterota	Campylobacteria	Campylobacterales	Arcobacteraceae	Arcobacter	cryaerophilus
NTU_1431	Bacteria	Bdellovibrionota	Oligoflexia	Silvanigrellales	Silvanigrellaceae	Silvanigrella	NA
NTU_1432	Bacteria	Proteobacteria	Gammaproteobacteria	Pseudomonadales	Pseudomonadaceae	Pseudomonas	orientalis
NTU_1433	Bacteria	Bacteroidota	Ignavibacteria	SJA-28	NA	NA	NA
NTU_1434	Bacteria	Patescibacteria	Saccharimonadia	Saccharimonadales	Saccharimonadaceae	TM7a	NA
NTU_1435	Bacteria	Cyanobacteria	Cyanobacteriia	Chloroplast	NA	NA	NA
NTU_1436	Bacteria	Proteobacteria	Alphaproteobacteria	Caulobacterales	Caulobacteraceae	Asticcacaulis	benevestitus
NTU_1437	Bacteria	Actinobacteriota	Actinobacteria	Micrococcales	Micrococcaceae	Paeniglutamicibacter	NA
NTU_1438	Bacteria	Proteobacteria	Gammaproteobacteria	Burkholderiales	Neisseriaceae	Stenoxybacter	NA
NTU_1439	Bacteria	Proteobacteria	Alphaproteobacteria	Caulobacterales	Caulobacteraceae	Brevundimonas	NA
NTU_1440	Bacteria	Acidobacteriota	Acidobacteriae	Solibacterales	Solibacteraceae	Candidatus Solibacter	NA
NTU_1441	Bacteria	Bacteroidota	Bacteroidia	Flavobacteriales	Flavobacteriaceae	Flavobacterium	rivuli
NTU_1442	Bacteria	Actinobacteriota	Actinobacteria	Micrococcales	Microbacteriaceae	NA	NA
NTU_1443	Bacteria	Proteobacteria	Gammaproteobacteria	Xanthomonadales	Rhodanobacteraceae	Rudaea	NA
NTU_1444	Bacteria	Proteobacteria	Gammaproteobacteria	Diplorickettsiales	Diplorickettsiaceae	Aquicella	NA
NTU_1445	Bacteria	Proteobacteria	Gammaproteobacteria	Xanthomonadales	Rhodanobacteraceae	Rhodanobacter	spathiphylli
NTU_1446	Bacteria	Proteobacteria	Gammaproteobacteria	Pseudomonadales	NA	NA	NA
NTU_1447	Bacteria	Firmicutes	Bacilli	Erysipelotrichales	Erysipelatoclostridiaceae	Asteroleplasma	NA
NTU_1448	Bacteria	Proteobacteria	Gammaproteobacteria	Pseudomonadales	Moraxellaceae	Psychrobacter	alimentarius
NTU_1449	Bacteria	Nitrospirota	4-29-1	NA	NA	NA	NA
NTU_1450	Bacteria	Proteobacteria	Alphaproteobacteria	Elsterales	NA	NA	NA
NTU_1451	Bacteria	Proteobacteria	Alphaproteobacteria	Sphingomonadales	Sphingomonadaceae	Sphingobium	yanoikuyae
NTU_1452	Bacteria	Bacteroidota	Bacteroidia	Sphingobacteriales	Sphingobacteriaceae	Pedobacter	insulae
NTU_1453	Bacteria	Proteobacteria	Gammaproteobacteria	Enterobacterales	Enterobacteriaceae	Cedecea	neteri
NTU_1454	Bacteria	Verrucomicrobiota	Verrucomicrobiae	S-BQ2-57 soil group	NA	NA	NA
NTU_1455	Bacteria	Armatimonadota	Fimbriimonadia	Fimbriimonadales	Fimbriimonadaceae	NA	NA
NTU_1456	Bacteria	Actinobacteriota	Actinobacteria	Micrococcales	Cellulomonadaceae	Pseudactinotalea	NA
NTU_1457	Bacteria	Proteobacteria	Alphaproteobacteria	Micavibrionales	NA	NA	NA
NTU_1458	Bacteria	Chloroflexi	Ktedonobacteria	CNA119	NA	NA	NA
NTU_1459	Bacteria	Proteobacteria	Gammaproteobacteria	Burkholderiales	Neisseriaceae	NA	NA
NTU_1460	Bacteria	Proteobacteria	Gammaproteobacteria	Burkholderiales	Hydrogenophilaceae	Thiobacillus	NA
NTU_1461	Bacteria	Proteobacteria	Gammaproteobacteria	Burkholderiales	Burkholderiaceae	Burkholderia-Caballeronia-Paraburkholderia	terricola
NTU_1462	Bacteria	Acidobacteriota	Acidobacteriae	Subgroup 2	NA	NA	NA
NTU_1463	Bacteria	Bacteroidota	Bacteroidia	Bacteroidales	Bacteroidaceae	Bacteroides	nordii
NTU_1464	Bacteria	Myxococcota	Myxococcia	Myxococcales	Anaeromyxobacteraceae	Anaeromyxobacter	NA
NTU_1465	Bacteria	Proteobacteria	Alphaproteobacteria	Sphingomonadales	Sphingomonadaceae	Sphingomonas	NA
NTU_1466	Bacteria	Campylobacterota	Campylobacteria	Campylobacterales	Arcobacteraceae	Arcobacter	NA
NTU_1467	Bacteria	Proteobacteria	Alphaproteobacteria	Sphingomonadales	Sphingomonadaceae	Novosphingobium	tardaugens
NTU_1468	Bacteria	Proteobacteria	Gammaproteobacteria	Xanthomonadales	Rhodanobacteraceae	Ahniella	NA
NTU_1469	Bacteria	Bdellovibrionota	Oligoflexia	NA319-6G2NA	NA	NA	NA
NTU_1470	Bacteria	Bacteroidota	Bacteroidia	Bacteroidales	Marinifilaceae	NA	NA
NTU_1471	Bacteria	Myxococcota	Myxococcia	Myxococcales	Myxococcaceae	Corallococcus	NA
NTU_1472	Bacteria	Bacteroidota	Bacteroidia	Sphingobacteriales	Sphingobacteriaceae	Pedobacter	namyangjuensis
NTU_1473	Bacteria	Proteobacteria	Gammaproteobacteria	Burkholderiales	Burkholderiaceae	Burkholderia-Caballeronia-Paraburkholderia	contaminans
NTU_1474	Bacteria	Proteobacteria	Gammaproteobacteria	Enterobacterales	Pasteurellaceae	Haemophilus	ducreyi
NTU_1475	Bacteria	Bacteroidota	Bacteroidia	Bacteroidales	Paludibacteraceae	H1	NA
NTU_1476	Bacteria	Proteobacteria	Gammaproteobacteria	Burkholderiales	Rhodocyclaceae	Candidatus Accumulibacter	NA
NTU_1477	Bacteria	Proteobacteria	Gammaproteobacteria	Enterobacterales	Morganellaceae	Providencia	burhodogranariea
NTU_1478	Bacteria	Deferribacterota	Deferribacteres	Deferribacterales	Deferribacteraceae	Mucispirillum	NA
NTU_1479	Bacteria	Proteobacteria	Gammaproteobacteria	Burkholderiales	Comamonadaceae	Xenophilus	arseniciresistens
NTU_1480	Bacteria	Bacteroidota	Bacteroidia	Chitinophagales	Chitinophagaceae	Flavisolibacter	NA
NTU_1481	Bacteria	Actinobacteriota	Acidimicrobiia	Microtrichales	Microtrichaceae	NA	NA
NTU_1482	Bacteria	Bacteroidota	Bacteroidia	Bacteroidales	Rikenellaceae	dgA-11 gut group	NA
NTU_1483	Bacteria	Cyanobacteria	Cyanobacteriia	Leptolyngbyales	Leptolyngbyaceae	Leptolyngbya ANT.L52.2	NA
NTU_1484	Bacteria	Proteobacteria	Gammaproteobacteria	Enterobacterales	Aeromonadaceae	Aeromonas	rivipollensis
NTU_1485	Bacteria	Proteobacteria	Gammaproteobacteria	Burkholderiales	Rhodocyclaceae	Dechlorobacter	NA
NTU_1486	Bacteria	Proteobacteria	Gammaproteobacteria	B2M28	NA	NA	NA
NTU_1487	Bacteria	Acidobacteriota	Vicinamibacteria	Vicinamibacterales	Vicinamibacteraceae	Luteitalea	NA
NTU_1488	Bacteria	Proteobacteria	Gammaproteobacteria	Burkholderiales	Neisseriaceae	Alysiella	crassa
NTU_1489	Bacteria	Firmicutes	Bacilli	Lactobacillales	Carnobacteriaceae	Carnobacterium	maltaromaticum
NTU_1490	Bacteria	Planctomycetota	Planctomycetes	Planctomycetales	Rubinisphaeraceae	SH-PL14	NA
NTU_1491	Bacteria	Verrucomicrobiota	Verrucomicrobiae	Opitutales	Puniceicoccaceae	Cerasicoccus	NA
NTU_1492	Bacteria	Proteobacteria	Gammaproteobacteria	Burkholderiales	Sutterellaceae	Sutterella	wadsworthensis
NTU_1493	Bacteria	Firmicutes	Clostridia	Peptostreptococcales-Tissierellales	Anaerovoracaceae	[Eubacterium] nodatum group	NA
NTU_1494	Bacteria	Proteobacteria	Gammaproteobacteria	Pseudomonadales	Pseudomonadaceae	Pseudomonas	synxantha
NTU_1495	Bacteria	Firmicutes	Bacilli	Lactobacillales	Streptococcaceae	Streptococcus	salivarius
NTU_1496	Bacteria	Firmicutes	Bacilli	Erysipelotrichales	Erysipelotrichaceae	Faecalitalea	NA
NTU_1497	Bacteria	Bacteroidota	Bacteroidia	Bacteroidales	Bacteroidaceae	Bacteroides	caccae
NTU_1498	Bacteria	Planctomycetota	OM19NA	NA	NA	NA	NA
NTU_1499	Bacteria	Actinobacteriota	Actinobacteria	Micrococcales	Intrasporangiaceae	Janibacter	hoylei
NTU_1500	Bacteria	Firmicutes	Clostridia	Lachnospirales	Lachnospiraceae	Roseburia	faecis
NTU_1501	Bacteria	Proteobacteria	Gammaproteobacteria	Burkholderiales	Comamonadaceae	Acidovorax	radicis
NTU_1502	Bacteria	Proteobacteria	Alphaproteobacteria	Rhizobiales	Beijerinckiaceae	Methylobacterium-Methylorubrum	cerastii
NTU_1503	Bacteria	Actinobacteriota	Thermoleophilia	Solirubrobacterales	Solirubrobacteraceae	Patulibacter	minatonensis
NTU_1504	Bacteria	Acidobacteriota	Acidobacteriae	Acidobacteriales	Acidobacteriaceae (Subgroup 1)	Terracidiphilus	NA
NTU_1505	Bacteria	Acidobacteriota	Holophagae	Holophagales	Holophagaceae	Geothrix	NA
NTU_1506	Bacteria	Firmicutes	Clostridia	Oscillospirales	Ruminococcaceae	Paludicola	psychrotolerans
NTU_1507	Bacteria	Verrucomicrobiota	Verrucomicrobiae	Opitutales	Opitutaceae	Lacunisphaera	NA
NTU_1508	Bacteria	Bacteroidota	Bacteroidia	Flavobacteriales	Flavobacteriaceae	Sufflavibacter	maritimus
NTU_1509	Bacteria	Bacteroidota	Bacteroidia	Flavobacteriales	Flavobacteriaceae	Flavobacterium	psychrophilum
NTU_1510	Bacteria	Bacteroidota	Bacteroidia	Sphingobacteriales	env.OPS 17	NA	NA
NTU_1511	Bacteria	Proteobacteria	Gammaproteobacteria	Burkholderiales	Oxalobacteraceae	Oxalobacter	NA
NTU_1512	Bacteria	Patescibacteria	Saccharimonadia	Saccharimonadales	Saccharimonadaceae	Candidatus Saccharimonas	NA
NTU_1513	Bacteria	Desulfobacterota	Desulfobulbia	Desulfobulbales	Desulfobulbaceae	Desulfobulbus	NA
NTU_1514	Bacteria	Firmicutes	Clostridia	Peptostreptococcales-Tissierellales	Peptostreptococcaceae	Paraclostridium	benzoelyticum
NTU_1515	Bacteria	Bacteroidota	Bacteroidia	Sphingobacteriales	Sphingobacteriaceae	Pedobacter	boryungensis
NTU_1516	Bacteria	Proteobacteria	Alphaproteobacteria	Rhodobacterales	Rhodobacteraceae	Paracoccus	aminophilus
NTU_1517	Bacteria	Proteobacteria	Gammaproteobacteria	Burkholderiales	Comamonadaceae	Variovorax	paradoxus
NTU_1518	Bacteria	Nitrospirota	Leptospirillia	Leptospirillales	Leptospirillaceae	Leptospirillum	NA
NTU_1519	Bacteria	Verrucomicrobiota	Verrucomicrobiae	Chthoniobacterales	Chthoniobacteraceae	Candidatus Udaeobacter	NA
NTU_1520	Bacteria	Proteobacteria	Alphaproteobacteria	Caulobacterales	Hyphomonadaceae	NA	NA
NTU_1521	Bacteria	Proteobacteria	Alphaproteobacteria	Rhizobiales	Beijerinckiaceae	Bosea	robiniae
NTU_1522	Bacteria	Proteobacteria	Gammaproteobacteria	Pseudomonadales	Pseudomonadaceae	Pseudomonas	rhizosphaerae
NTU_1523	Bacteria	Actinobacteriota	Actinobacteria	Micrococcales	Microbacteriaceae	Microbacterium	pygmaeum
NTU_1524	Bacteria	Actinobacteriota	Actinobacteria	Micrococcales	Microbacteriaceae	Subtercola	boreus
NTU_1525	Bacteria	Proteobacteria	Gammaproteobacteria	Burkholderiales	SC-I-84	NA	NA
NTU_1526	Bacteria	Bacteroidota	Bacteroidia	Flavobacteriales	Weeksellaceae	Chryseobacterium	jeonii
NTU_1527	Bacteria	Cyanobacteria	Sericytochromatia	NA	NA	NA	NA
NTU_1528	Bacteria	Chloroflexi	Ktedonobacteria	Ktedonobacterales	Ktedonobacteraceae	NA	NA
NTU_1529	Bacteria	Actinobacteriota	Actinobacteria	Micrococcales	Intrasporangiaceae	Knoellia	locipacati
NTU_1530	Bacteria	Proteobacteria	Gammaproteobacteria	Enterobacterales	Budviciaceae	Pragia	NA
NTU_1531	Bacteria	Proteobacteria	Gammaproteobacteria	Steroidobacterales	Steroidobacteraceae	NA	NA
NTU_1532	Bacteria	Actinobacteriota	Actinobacteria	Micrococcales	Microbacteriaceae	Microbacterium	lacus
NTU_1533	Bacteria	Chloroflexi	Anaerolineae	Caldilineales	Caldilineaceae	NA	NA
NTU_1534	Bacteria	Firmicutes	Clostridia	Lachnospirales	Lachnospiraceae	Lachnospiraceae FCSNA2NA group	NA
NTU_1535	Bacteria	Proteobacteria	Alphaproteobacteria	Rhizobiales	Xanthobacteraceae	Bradyrhizobium	erythrophlei
NTU_1536	Bacteria	Firmicutes	Clostridia	Peptostreptococcales-Tissierellales	Gottschalkia	NA	NA
NTU_1537	Bacteria	Actinobacteriota	Actinobacteria	Propionibacteriales	Propionibacteriaceae	Aestuariimicrobium	NA
NTU_1538	Bacteria	Acidobacteriota	Acidobacteriae	Subgroup 13	NA	NA	NA
NTU_1539	Bacteria	Bacteroidota	Bacteroidia	Sphingobacteriales	Sphingobacteriaceae	Pedobacter	jejuensis
NTU_1540	Bacteria	Actinobacteriota	Acidimicrobiia	NA	NA	NA	NA
NTU_1541	Bacteria	Patescibacteria	Saccharimonadia	Saccharimonadales	LWQ8	NA	NA
NTU_1542	Bacteria	Firmicutes	Bacilli	Staphylococcales	Gemellaceae	Gemella	haemolysans
NTU_1543	Bacteria	Sumerlaeota	Sumerlaeia	Sumerlaeales	Sumerlaeaceae	Sumerlaea	NA
NTU_1544	Bacteria	Actinobacteriota	Actinobacteria	Actinomycetales	Actinomycetaceae	NA	NA
NTU_1545	Bacteria	Proteobacteria	Alphaproteobacteria	Rhizobiales	Beijerinckiaceae	Methylovirgula	NA
NTU_1546	Bacteria	Proteobacteria	Alphaproteobacteria	Rhodobacterales	Rhodobacteraceae	Flavimaricola	NA
NTU_1547	Bacteria	Proteobacteria	Gammaproteobacteria	Burkholderiales	Nitrosomonadaceae	mle1-7	NA
NTU_1548	Bacteria	Proteobacteria	Alphaproteobacteria	Rhodobacterales	Rhodobacteraceae	Paracoccus	zhejiangensis
NTU_1549	Bacteria	Actinobacteriota	Actinobacteria	Micrococcales	Micrococcaceae	Glutamicibacter	arilaitensis
NTU_1550	Bacteria	Acidobacteriota	Blastocatellia	Blastocatellales	Blastocatellaceae	JGI NANANA1NANA1-HNA3	NA
NTU_1551	Bacteria	Proteobacteria	Gammaproteobacteria	Burkholderiales	Neisseriaceae	Neisseria	wadsworthii
NTU_1552	Bacteria	Firmicutes	Bacilli	Lactobacillales	Carnobacteriaceae	Carnobacterium	divergens
NTU_1553	Bacteria	Proteobacteria	Gammaproteobacteria	Xanthomonadales	Xanthomonadaceae	Pseudoxanthomonas	NA
NTU_1554	Bacteria	Actinobacteriota	Actinobacteria	Micrococcales	Intrasporangiaceae	Pedococcus-Phycicoccus	NA
NTU_1555	Bacteria	Actinobacteriota	Actinobacteria	Micrococcales	Microbacteriaceae	Agromyces	NA
NTU_1556	Bacteria	Proteobacteria	Alphaproteobacteria	Acetobacterales	Acetobacteraceae	Roseococcus	NA
NTU_1557	Bacteria	Bacteroidota	Bacteroidia	Chitinophagales	Chitinophagaceae	Terrimonas	ferruginea
NTU_1558	Bacteria	Proteobacteria	Gammaproteobacteria	Enterobacterales	Erwiniaceae	Pantoea	NA
NTU_1559	Bacteria	Bacteroidota	Bacteroidia	Flavobacteriales	Weeksellaceae	Chryseobacterium	piscicola
NTU_1560	Bacteria	Proteobacteria	Gammaproteobacteria	Enterobacterales	Enterobacteriaceae	Citrobacter	freundii
NTU_1561	Bacteria	Firmicutes	Clostridia	Peptostreptococcales-Tissierellales	Family XI	Peptoniphilus	harei
NTU_1562	Bacteria	Proteobacteria	Gammaproteobacteria	Xanthomonadales	Rhodanobacteraceae	Rhodanobacter	umsongensis
NTU_1563	Bacteria	Proteobacteria	Gammaproteobacteria	Legionellales	Legionellaceae	Legionella	drancourtii
NTU_1564	Bacteria	Proteobacteria	Alphaproteobacteria	Caulobacterales	Hyphomonadaceae	SWBNA2	NA
NTU_1565	Bacteria	Firmicutes	Bacilli	Lactobacillales	Enterococcaceae	Enterococcus	faecium
NTU_1566	Bacteria	Proteobacteria	Gammaproteobacteria	Enterobacterales	Aeromonadaceae	Aeromonas	hydrophila
NTU_1567	Bacteria	Firmicutes	Clostridia	Peptococcales	Peptococcaceae	NA	NA
NTU_1568	Bacteria	Myxococcota	Myxococcia	Myxococcales	Myxococcaceae	Cystobacter	NA
NTU_1569	Bacteria	Firmicutes	Clostridia	Oscillospirales	Hydrogenoanaerobacterium	NA	NA
NTU_1570	Bacteria	Myxococcota	Myxococcia	Myxococcales	Myxococcaceae	NA	NA
NTU_1571	Bacteria	Actinobacteriota	Actinobacteria	Propionibacteriales	Propionibacteriaceae	Luteococcus	NA
NTU_1572	Bacteria	Proteobacteria	Gammaproteobacteria	Burkholderiales	Comamonadaceae	Rhodoferax	saidenbachensis
NTU_1573	Bacteria	Proteobacteria	Gammaproteobacteria	Enterobacterales	Yersiniaceae	Yersinia	massiliensis
NTU_1574	Bacteria	Proteobacteria	Gammaproteobacteria	R7C24	NA	NA	NA
NTU_1575	Bacteria	Firmicutes	Clostridia	Caldicoprobacterales	Caldicoprobacteraceae	Caldicoprobacter	NA
NTU_1576	Bacteria	Proteobacteria	Gammaproteobacteria	Burkholderiales	Comamonadaceae	Rubrivivax	NA
NTU_1577	Bacteria	Chloroflexi	TK1NA	NA	NA	NA	NA
NTU_1578	Bacteria	Chloroflexi	AD3	NA	NA	NA	NA
NTU_1579	Bacteria	Proteobacteria	Gammaproteobacteria	Pseudomonadales	Moraxellaceae	Psychrobacter	urativorans
NTU_1580	Bacteria	Bacteroidota	Bacteroidia	Cytophagales	Spirosomaceae	Dyadobacter	NA
NTU_1581	Bacteria	Chloroflexi	Anaerolineae	Ardenticatenales	Ardenticatenaceae	NA	NA
NTU_1582	Bacteria	Firmicutes	Bacilli	Lactobacillales	Lactobacillaceae	Ligilactobacillus	NA
NTU_1583	Bacteria	Proteobacteria	Gammaproteobacteria	Enterobacterales	Pasteurellaceae	Basfia	NA
NTU_1584	Bacteria	Proteobacteria	Gammaproteobacteria	Burkholderiales	Methylophilaceae	Methylobacillus	glycogenes
NTU_1585	Bacteria	Proteobacteria	Gammaproteobacteria	Xanthomonadales	Xanthomonadaceae	Lysobacter	gummosus
NTU_1586	Bacteria	Proteobacteria	Gammaproteobacteria	Enterobacterales	Erwiniaceae	Erwinia	persicina
NTU_1587	Bacteria	Bacteroidota	Bacteroidia	Flavobacteriales	Weeksellaceae	Chryseobacterium	indologenes
NTU_1588	Bacteria	Firmicutes	Clostridia	Lachnospirales	Lachnospiraceae	Lachnospira	NA
NTU_1589	Bacteria	Proteobacteria	Gammaproteobacteria	Pseudomonadales	Pseudomonadaceae	Pseudomonas	alkylphenolica
NTU_1590	Bacteria	Bacteroidota	Bacteroidia	Flavobacteriales	Weeksellaceae	Chryseobacterium	pallidum
NTU_1591	Bacteria	Bacteroidota	Bacteroidia	Flavobacteriales	Flavobacteriaceae	Flavobacterium	hercynium
NTU_1592	Bacteria	Proteobacteria	Alphaproteobacteria	Reyranellales	Reyranellaceae	NA	NA
NTU_1593	Bacteria	Campylobacterota	Campylobacteria	Campylobacterales	Arcobacteraceae	Arcobacter	thereius
NTU_1594	Bacteria	Bacteroidota	Bacteroidia	Bacteroidales	Rikenellaceae	Rikenella	microfusus
NTU_1595	Bacteria	Myxococcota	Polyangia	mle1-27	NA	NA	NA
NTU_1596	Bacteria	Actinobacteriota	Actinobacteria	Propionibacteriales	Nocardioidaceae	Marmoricola	aequoreus
NTU_1597	Bacteria	Actinobacteriota	Actinobacteria	Corynebacteriales	Mycobacteriaceae	Mycobacterium	sediminis
NTU_1598	Bacteria	Firmicutes	Clostridia	Peptostreptococcales-Tissierellales	Peptostreptococcaceae	Clostridioides	mangenotii
NTU_1599	Bacteria	Actinobacteriota	Actinobacteria	Micrococcales	Microbacteriaceae	Microbacterium	NA
NTU_1600	Bacteria	Firmicutes	Bacilli	Paenibacillales	Paenibacillaceae	Cohnella	NA
NTU_1601	Bacteria	Bacteroidota	Bacteroidia	Chitinophagales	Chitinophagaceae	Chitinophaga	arvensicola
NTU_1602	Bacteria	Proteobacteria	Alphaproteobacteria	Sphingomonadales	Sphingomonadaceae	Sphingomonas	hengshuiensis
NTU_1603	Bacteria	Actinobacteriota	Actinobacteria	Propionibacteriales	Propionibacteriaceae	Aestuariimicrobium	soli
NTU_1604	Bacteria	Firmicutes	Negativicutes	Veillonellales-Selenomonadales	Sporomusaceae	Pelosinus	NA
NTU_1605	Bacteria	Bacteroidota	Bacteroidia	Chitinophagales	NA	NA	NA
NTU_1606	Bacteria	Proteobacteria	Gammaproteobacteria	Enterobacterales	Pectobacteriaceae	Pectobacterium	atrosepticum
NTU_1607	Bacteria	Firmicutes	Clostridia	Clostridiales	Caloramatoraceae	Clostridium	cylindrosporum
NTU_1608	Bacteria	Actinobacteriota	Actinobacteria	Micrococcales	Intrasporangiaceae	Ornithinimicrobium	NA
NTU_1609	Bacteria	Proteobacteria	Gammaproteobacteria	Enterobacterales	Enterobacteriaceae	Kluyvera	NA
NTU_1610	Bacteria	Firmicutes	Clostridia	Lachnospirales	Lachnospiraceae	Dorea	formicigenerans
NTU_1611	Bacteria	Bacteroidota	Bacteroidia	Flavobacteriales	Weeksellaceae	Chryseobacterium	haifense
NTU_1612	Bacteria	Proteobacteria	Alphaproteobacteria	Caulobacterales	Hyphomonadaceae	Hirschia	NA
NTU_1613	Bacteria	Proteobacteria	Alphaproteobacteria	Rhizobiales	Xanthobacteraceae	Tardiphaga	NA
NTU_1614	Bacteria	Bacteroidota	Bacteroidia	Chitinophagales	Chitinophagaceae	Ferruginibacter	NA
NTU_1615	Bacteria	Proteobacteria	Gammaproteobacteria	Burkholderiales	Neisseriaceae	Neisseria	mucosa
NTU_1616	Bacteria	Bacteroidota	Bacteroidia	Bacteroidales	Rikenellaceae	Alistipes	putredinis
NTU_1617	Bacteria	Proteobacteria	Alphaproteobacteria	Sphingomonadales	Sphingomonadaceae	Sphingomonas	rubra
NTU_1618	Bacteria	Firmicutes	Bacilli	Bacillales	Planococcaceae	Psychrobacillus	NA
NTU_1619	Bacteria	Planctomycetota	Phycisphaerae	Phycisphaerales	Phycisphaeraceae	SM1ANA2	NA
NTU_1620	Bacteria	Firmicutes	Clostridia	Lachnospirales	Lachnospiraceae	[Ruminococcus] torques group	lactaris
NTU_1621	Bacteria	Verrucomicrobiota	Verrucomicrobiae	Opitutales	Opitutaceae	Cephaloticoccus	NA
NTU_1622	Bacteria	Proteobacteria	Alphaproteobacteria	Rhizobiales	Beijerinckiaceae	Methylorosula	NA
NTU_1623	Bacteria	Actinobacteriota	Actinobacteria	Micrococcales	Intrasporangiaceae	Knoellia	NA
NTU_1624	Bacteria	Proteobacteria	Gammaproteobacteria	Burkholderiales	Rhodocyclaceae	Georgfuchsia	toluolica
NTU_1625	Bacteria	Proteobacteria	Gammaproteobacteria	Burkholderiales	Oxalobacteraceae	Massilia	aurea
NTU_1626	Bacteria	Bacteroidota	Bacteroidia	Cytophagales	Cyclobacteriaceae	Algoriphagus	jejuensis
NTU_1627	Bacteria	Proteobacteria	Alphaproteobacteria	Rhizobiales	DNA5-2	NA	NA
NTU_1628	Bacteria	Proteobacteria	Alphaproteobacteria	Rhizobiales	Xanthobacteraceae	Bradyrhizobium	NA
NTU_1629	Bacteria	Proteobacteria	Gammaproteobacteria	Pseudomonadales	Moraxellaceae	Acinetobacter	celticus
NTU_1630	Bacteria	Firmicutes	Bacilli	Bacillales	Planococcaceae	Lysinibacillus	contaminans
NTU_1631	Bacteria	Actinobacteriota	Actinobacteria	Micrococcales	Micrococcaceae	Kocuria	NA
NTU_1632	Bacteria	Actinobacteriota	Actinobacteria	Pseudonocardiales	Pseudonocardiaceae	Crossiella	NA
NTU_1633	Bacteria	Verrucomicrobiota	Verrucomicrobiae	Verrucomicrobiales	Rubritaleaceae	Luteolibacter	gellanilyticus
NTU_1634	Bacteria	Dependentiae	Babeliae	Babeliales	Babeliaceae	NA	NA
NTU_1635	Bacteria	Planctomycetota	Planctomycetes	Gemmatales	Gemmataceae	Gemmata	NA
NTU_1636	Bacteria	Proteobacteria	Alphaproteobacteria	Rhizobiales	Devosiaceae	Devosia	limi
NTU_1637	Bacteria	Proteobacteria	Gammaproteobacteria	Burkholderiales	Comamonadaceae	Delftia	NA
NTU_1638	Bacteria	Campylobacterota	Campylobacteria	Campylobacterales	Arcobacteraceae	Arcobacter	skirrowii
NTU_1639	Bacteria	Proteobacteria	Alphaproteobacteria	Sphingomonadales	Sphingomonadaceae	SDNA4E11	NA
NTU_1640	Bacteria	Proteobacteria	Gammaproteobacteria	Enterobacterales	Pasteurellaceae	Aggregatibacter	aphrophilus
NTU_1641	Bacteria	Firmicutes	Negativicutes	Veillonellales-Selenomonadales	Sporomusaceae	Sporomusa	NA
NTU_1642	Bacteria	Proteobacteria	Alphaproteobacteria	Rhizobiales	Labraceae	Labrys	NA
NTU_1643	Bacteria	Firmicutes	Bacilli	Lactobacillales	Streptococcaceae	Streptococcus	pseudopneumoniae
NTU_1644	Bacteria	Actinobacteriota	Actinobacteria	Micrococcales	Microbacteriaceae	Agrococcus	jejuensis
NTU_1645	Bacteria	Bacteroidota	Bacteroidia	Sphingobacteriales	Sphingobacteriaceae	Mucilaginibacter	myungsuensis
NTU_1646	Bacteria	Actinobacteriota	Actinobacteria	Kineosporiales	Kineosporiaceae	Kineococcus	NA
NTU_1647	Bacteria	Bacteroidota	Bacteroidia	Cytophagales	Spirosomaceae	Arcicella	NA
NTU_1648	Bacteria	Bacteroidota	Bacteroidia	Sphingobacteriales	Sphingobacteriaceae	Mucilaginibacter	jinjuensis
NTU_1649	Bacteria	Actinobacteriota	Actinobacteria	Propionibacteriales	Propionibacteriaceae	Tessaracoccus	flavescens
NTU_1650	Bacteria	Firmicutes	Clostridia	Lachnospirales	Lachnospiraceae	[Ruminococcus] torques group	torques
NTU_1651	Bacteria	Firmicutes	Bacilli	Lactobacillales	Lactobacillaceae	Weissella	oryzae
NTU_1652	Bacteria	Proteobacteria	Alphaproteobacteria	Rhizobiales	Rhizobiaceae	Allorhizobium-Neorhizobium-Pararhizobium-Rhizobium	soli
NTU_1653	Bacteria	Proteobacteria	Gammaproteobacteria	Burkholderiales	Comamonadaceae	Ottowia	NA
NTU_1654	Bacteria	Bacteroidota	Bacteroidia	Flavobacteriales	Weeksellaceae	NA	NA
NTU_1655	Bacteria	Bacteroidota	Bacteroidia	Flavobacteriales	Weeksellaceae	Bergeyella	NA
NTU_1656	Bacteria	Bacteroidota	Bacteroidia	Flavobacteriales	Weeksellaceae	Chryseobacterium	gambrini
NTU_1657	Bacteria	Proteobacteria	Gammaproteobacteria	Steroidobacterales	Steroidobacteraceae	Steroidobacter	NA
NTU_1658	Bacteria	Bacteroidota	Bacteroidia	Chitinophagales	Chitinophagaceae	Chitinophaga	NA
NTU_1659	Bacteria	Bacteroidota	Bacteroidia	Sphingobacteriales	Sphingobacteriaceae	Mucilaginibacter	galii
NTU_1660	Bacteria	Firmicutes	Clostridia	Lachnospirales	Lachnospiraceae	[Eubacterium] eligens group	eligens
NTU_1661	Bacteria	Proteobacteria	Gammaproteobacteria	Burkholderiales	Neisseriaceae	Kingella	kingae
NTU_1662	Bacteria	Proteobacteria	Gammaproteobacteria	Burkholderiales	Neisseriaceae	Neisseria	weaveri
NTU_1663	Bacteria	Proteobacteria	Gammaproteobacteria	Burkholderiales	Nitrosomonadaceae	NA	NA
NTU_1664	Bacteria	Bacteroidota	Bacteroidia	Bacteroidales	Marinifilaceae	Odoribacter	splanchnicus
NTU_1665	Bacteria	Bdellovibrionota	Oligoflexia	Oligoflexales	Oligoflexaceae	NA	NA
NTU_1666	Bacteria	Proteobacteria	Gammaproteobacteria	Pseudomonadales	Pseudomonadaceae	Pseudomonas	lutea
NTU_1667	Bacteria	Bacteroidota	Bacteroidia	Sphingobacteriales	Sphingobacteriaceae	Pedobacter	jamesrossensis
NTU_1668	Bacteria	Campylobacterota	Campylobacteria	Campylobacterales	Arcobacteraceae	Malaciobacter	NA
NTU_1669	Bacteria	Proteobacteria	Alphaproteobacteria	Rhodospirillales	Magnetospirillaceae	NA	NA
NTU_1670	Bacteria	Proteobacteria	Gammaproteobacteria	Xanthomonadales	Rhodanobacteraceae	Dyella	japonica
NTU_1671	Bacteria	Actinobacteriota	Actinobacteria	Micrococcales	Micrococcaceae	Kocuria	carniphila
NTU_1672	Bacteria	Firmicutes	Negativicutes	Veillonellales-Selenomonadales	Veillonellaceae	Veillonella	ratti
NTU_1673	Bacteria	Proteobacteria	Alphaproteobacteria	Rickettsiales	SM2D12	NA	NA
NTU_1674	Bacteria	Proteobacteria	Gammaproteobacteria	Burkholderiales	Neisseriaceae	Kingella	denitrificans
NTU_1675	Bacteria	Proteobacteria	Alphaproteobacteria	Rhizobiales	Devosiaceae	Devosia	epidermidihirudinis
NTU_1676	Bacteria	Proteobacteria	Gammaproteobacteria	Gammaproteobacteria Incertae Sedis	Unknown Family	Candidatus Berkiella	NA
NTU_1677	Bacteria	Proteobacteria	Gammaproteobacteria	Burkholderiales	NA	NA	NA
NTU_1678	Bacteria	Proteobacteria	Gammaproteobacteria	Acidiferrobacterales	Acidiferrobacteraceae	Sulfurifustis	NA
NTU_1679	Bacteria	Bacteroidota	Bacteroidia	Chitinophagales	Chitinophagaceae	Flavisolibacter	ginsenosidimutans
NTU_1680	Bacteria	Proteobacteria	Alphaproteobacteria	Rhizobiales	ANA839	NA	NA
NTU_1681	Bacteria	Bacteroidota	Bacteroidia	Cytophagales	Spirosomaceae	Persicitalea	NA
NTU_1682	Bacteria	Methylomirabilota	Methylomirabilia	Rokubacteriales	NA	NA	NA
NTU_1683	Bacteria	Firmicutes	Clostridia	Oscillospirales	Oscillospiraceae	Intestinimonas	timonensis
NTU_1684	Bacteria	Proteobacteria	Alphaproteobacteria	Azospirillales	Azospirillaceae	Skermanella	NA
NTU_1685	Bacteria	Proteobacteria	Alphaproteobacteria	Tistrellales	Geminicoccaceae	Candidatus Alysiosphaera	NA
NTU_1686	Bacteria	Bacteroidota	Bacteroidia	Flavobacteriales	Weeksellaceae	Chryseobacterium	halperniae
NTU_1687	Bacteria	Proteobacteria	Gammaproteobacteria	Burkholderiales	Neisseriaceae	Kingella	oralis
NTU_1688	Bacteria	Firmicutes	Bacilli	Erysipelotrichales	Erysipelotrichaceae	Breznakia	NA
NTU_1689	Bacteria	Actinobacteriota	Actinobacteria	Corynebacteriales	Nocardiaceae	Gordonia	bronchialis
NTU_1690	Bacteria	Acidobacteriota	Acidobacteriae	Acidobacteriales	Koribacteraceae	Candidatus Koribacter	NA
NTU_1691	Bacteria	Proteobacteria	Gammaproteobacteria	Xanthomonadales	Xanthomonadaceae	Stenotrophomonas	humi
NTU_1692	Bacteria	Proteobacteria	Gammaproteobacteria	Enterobacterales	Enterobacteriaceae	Citrobacter	NA
NTU_1693	Bacteria	Verrucomicrobiota	Verrucomicrobiae	Verrucomicrobiales	Rubritaleaceae	Luteolibacter	luojiensis
NTU_1694	Bacteria	Actinobacteriota	Actinobacteria	Propionibacteriales	Nocardioidaceae	Marmoricola	terrae
NTU_1695	Bacteria	Proteobacteria	Alphaproteobacteria	Rhodobacterales	Rhodobacteraceae	Paracoccus	NA
NTU_1696	Bacteria	Bacteroidota	Bacteroidia	Cytophagales	Cytophagaceae	Cytophaga	NA
NTU_1697	Bacteria	Proteobacteria	Gammaproteobacteria	Burkholderiales	Neisseriaceae	Neisseria	zalophi
NTU_1698	Bacteria	Firmicutes	Clostridia	Oscillospirales	Oscillospiraceae	UCG-NANA2	NA
NTU_1699	Bacteria	Firmicutes	Clostridia	Christensenellales	Christensenellaceae	NA	NA
NTU_1700	Bacteria	Bacteroidota	Bacteroidia	Chitinophagales	Chitinophagaceae	Filobacterium	rodentium
NTU_1701	Bacteria	Acidobacteriota	Acidobacteriae	Subgroup 15	NA	NA	NA
NTU_1702	Bacteria	Actinobacteriota	Actinobacteria	Micrococcales	Microbacteriaceae	Glaciihabitans	tibetensis
NTU_1703	Bacteria	Firmicutes	Bacilli	Paenibacillales	Paenibacillaceae	Paenibacillus	mendelii
NTU_1704	Bacteria	Proteobacteria	Gammaproteobacteria	Enterobacterales	Pasteurellaceae	Actinobacillus	capsulatus
NTU_1705	Bacteria	Actinobacteriota	Actinobacteria	Micrococcales	Microbacteriaceae	Agrococcus	terreus
NTU_1706	Bacteria	Proteobacteria	Gammaproteobacteria	Enterobacterales	Pasteurellaceae	Actinobacillus	rossii
NTU_1707	Bacteria	Bacteroidota	Bacteroidia	Chitinophagales	Chitinophagaceae	Segetibacter	aerophilus
NTU_1708	Bacteria	Actinobacteriota	Actinobacteria	Propionibacteriales	Nocardioidaceae	Nocardioides	terrigena
NTU_1709	Bacteria	Bacteroidota	Bacteroidia	Flavobacteriales	Weeksellaceae	Algoriella	xinjiangensis
NTU_1710	Bacteria	Bacteroidota	Bacteroidia	Cytophagales	Microscillaceae	Ohtaekwangia	NA
NTU_1711	Bacteria	Proteobacteria	Gammaproteobacteria	Burkholderiales	Comamonadaceae	Limnohabitans	NA
NTU_1712	Bacteria	Chloroflexi	Chloroflexia	Thermomicrobiales	JG3NA-KF-CM45	NA	NA
NTU_1713	Bacteria	Proteobacteria	Gammaproteobacteria	Burkholderiales	Rhodocyclaceae	C39	NA
NTU_1714	Bacteria	Firmicutes	Bacilli	Paenibacillales	Paenibacillaceae	Paenibacillus	pini
NTU_1715	Bacteria	Bacteroidota	Bacteroidia	Bacteroidales	Marinifilaceae	Sanguibacteroides	NA
NTU_1716	Bacteria	Proteobacteria	Gammaproteobacteria	Burkholderiales	Comamonadaceae	Hylemonella	NA
NTU_1717	Bacteria	Myxococcota	Polyangia	Polyangiales	Sandaracinaceae	Sandaracinus	NA
NTU_1718	Bacteria	Bacteroidota	Bacteroidia	Bacteroidales	Prevotellaceae	Prevotellaceae NK3B31 group	NA
NTU_1719	Bacteria	Actinobacteriota	Actinobacteria	Micrococcales	Micrococcaceae	Kocuria	salsicia
NTU_1720	Bacteria	Bacteroidota	Bacteroidia	Chitinophagales	Chitinophagaceae	Edaphobaculum	NA
NTU_1721	Bacteria	Proteobacteria	Alphaproteobacteria	Rhizobiales	Beijerinckiaceae	Methylobacterium-Methylorubrum	goesingense
NTU_1722	Bacteria	Actinobacteriota	Actinobacteria	Propionibacteriales	Nocardioidaceae	Nocardioides	sonneratiae
NTU_1723	Bacteria	Proteobacteria	Alphaproteobacteria	Sphingomonadales	Sphingomonadaceae	Sphingomonas	koreensis
NTU_1724	Bacteria	Proteobacteria	Gammaproteobacteria	Burkholderiales	A21b	NA	NA
NTU_1725	Bacteria	Proteobacteria	Alphaproteobacteria	Rhizobiales	Labraceae	Labrys	portucalensis
NTU_1726	Bacteria	Actinobacteriota	Actinobacteria	Micrococcales	Intrasporangiaceae	Janibacter	melonis
NTU_1727	Bacteria	Actinobacteriota	Actinobacteria	Micrococcales	Micrococcaceae	Kocuria	atrinae
NTU_1728	Bacteria	Bacteroidota	Bacteroidia	Chitinophagales	Chitinophagaceae	Haoranjiania	NA
NTU_1729	Bacteria	Firmicutes	Bacilli	Paenibacillales	Paenibacillaceae	Paenibacillus	terrigena
NTU_1730	Bacteria	Bacteroidota	Bacteroidia	Bacteroidales	Bacteroidaceae	Bacteroides	dorei
NTU_1731	NA	NA	NA	NA	NA	NA	NA
